# Supplementary material for: Regulation of AUXIN RESPONSE FACTOR condensation and nucleo-cytoplasmic partitioning
Source: Nat Commun. 2022 Jul 11;13:4015. doi: 10.1038/s41467-022-31628-2 (PMC9273615; doi:10.1038/s41467-022-31628-2)
Supplement: Supplementary file 3 — Source Data [file 41467_2022_31628_MOESM3_ESM.xlsx]

## Sheet: Figure 1e
	Fig 1_e
	WT	Time (s)	1#	2#	3#	4#	5#	6#	7#	8#	9#	10#	11#	12#	13#	14#	15#	16#	17#	18#	19#	20#	21#	22#	Average	STD
		0	0.223	0.36	0.291	0.413	0.392	0.298	0.267	0.173	0.178	0.293	0.349	0.312	0.215	0.344	0.253	0.262	0.196	0.299	0.191	0.244	0.172	0.217	0.270091	0.0716419
		5	0.291	0.401	0.344	0.428	0.394	0.229	0.283	0.267	0.244	0.32	0.438	0.39	0.215	0.309	0.285	0.403	0.262	0.307	0.231	0.26	0.197	0.254	0.306909	0.0730967
		10	0.273	0.436	0.344	0.461	0.478	0.373	0.298	0.241	0.263	0.345	0.484	0.348	0.381	0.353	0.345	0.407	0.279	0.329	0.244	0.301	0.262	0.268	0.3415	0.0752695
		15	0.296	0.443	0.384	0.519	0.499	0.311	0.36	0.23	0.306	0.375	0.51	0.396	0.36	0.342	0.368	0.36	0.397	0.268	0.307	0.293	0.315	0.284	0.360136	0.0779867
		20	0.398	0.598	0.378	0.593	0.481	0.383	0.439	0.393	0.338	0.357	0.576	0.358	0.47	0.358	0.481	0.443	0.43	0.357	0.348	0.358	0.387	0.301	0.419318	0.0839061
		25	0.472	0.516	0.393	0.534	0.453	0.456	0.476	0.324	0.417	0.411	0.578	0.4	0.469	0.424	0.542	0.486	0.449	0.391	0.321	0.328	0.317	0.346	0.431955	0.0757128
		30	0.441	0.624	0.394	0.622	0.516	0.352	0.482	0.403	0.551	0.416	0.619	0.444	0.487	0.42	0.537	0.496	0.468	0.401	0.411	0.497	0.405	0.417	0.472864	0.0787542
		40	0.512	0.569	0.433	0.612	0.565	0.461	0.518	0.51	0.581	0.451	0.667	0.512	0.687	0.433	0.502	0.493	0.516	0.483	0.441	0.54	0.447	0.436	0.516773	0.0726885
		60	0.539	0.646	0.48	0.538	0.591	0.552	0.547	0.59	0.654	0.533	0.629	0.554	0.768	0.414	0.583	0.579	0.562	0.494	0.418	0.523	0.497	0.476	0.553045	0.0794328
		80	0.587	0.65	0.461	0.564	0.603	0.556	0.528	0.564	0.695	0.609	0.689	0.67	0.787	0.57	0.572	0.574	0.495	0.572	0.406	0.621	0.515	0.558	0.583909	0.0828498
		100	0.616	0.66	0.519	0.592	0.6	0.559	0.544	0.697	0.743	0.629	0.711	0.71	0.771	0.562	0.567	0.538	0.501	0.612	0.558	0.746	0.576	0.508	0.6145	0.0826569
		120	0.612	0.701	0.618	0.662	0.615	0.679	0.581	0.78	0.799	0.655	0.722	0.708	0.801	0.582	0.548	0.562	0.575	0.695	0.594	0.819	0.609	0.543	0.657273	0.0863549
		140	0.642	0.719	0.649	0.666	0.667	0.652	0.555	0.795	0.774	0.644	0.742	0.697	0.834	0.621	0.654	0.609	0.51	0.736	0.601	0.828	0.603	0.564	0.671	0.0869833
		160	0.662	0.747	0.715	0.689	0.669	0.729	0.613	0.849	0.793	0.626	0.807	0.703	0.827	0.632	0.689	0.596	0.651	0.802	0.715	0.892	0.645	0.622	0.712409	0.0840803
		180	0.77	0.795	0.722	0.705	0.646	0.74	0.619	0.83	0.842	0.649	0.808	0.728	0.868	0.629	0.729	0.694	0.692	0.897	0.74	0.879	0.643	0.636	0.739136	0.0867203
		200	0.719	0.818	0.729	0.702	0.675	0.743	0.689	0.883	0.832	0.706	0.803	0.724	0.827	0.68	0.703	0.709	0.69	0.893	0.741	0.837	0.597	0.644	0.742909	0.0779242
		220	0.714	0.823	0.721	0.717	0.685	0.716	0.682	0.857	0.811	0.703	0.784	0.725	0.804	0.674	0.699	0.669	0.694	0.859	0.754	0.832	0.589	0.652	0.734727	0.0716221
	aff1-1	Time (s)	1#	2#	3#	4#	5#	6#	7#	8#	9#	10#	11#	12#	13#	14#	15#	16#	17#	18#	19#	20#	21#	22#
		0	0.19	0.189	0.26	0.219	0.268	0.198	0.174	0.206	0.174	0.22	0.224	0.115	0.164	0.153	0.145	0.12	0.221	0.233	0.172	0.141	0.164	0.114	0.184727	0.0440153
		5	0.248	0.297	0.328	0.26	0.321	0.261	0.249	0.271	0.253	0.236	0.316	0.121	0.316	0.174	0.244	0.152	0.354	0.297	0.191	0.318	0.243	0.234	0.258364	0.05971
		10	0.229	0.297	0.438	0.277	0.352	0.245	0.279	0.277	0.279	0.229	0.385	0.165	0.312	0.221	0.259	0.142	0.31	0.265	0.314	0.371	0.301	0.201	0.279455	0.0698166
		15	0.317	0.294	0.331	0.262	0.349	0.275	0.253	0.294	0.286	0.211	0.302	0.21	0.315	0.321	0.285	0.296	0.355	0.333	0.312	0.342	0.354	0.264	0.298227	0.0409959
		20	0.31	0.331	0.34	0.33	0.323	0.301	0.243	0.396	0.243	0.214	0.371	0.27	0.328	0.321	0.237	0.281	0.293	0.299	0.273	0.295	0.343	0.208	0.297727	0.0486486
		25	0.315	0.388	0.372	0.33	0.426	0.296	0.286	0.399	0.249	0.254	0.416	0.279	0.304	0.433	0.247	0.276	0.342	0.417	0.301	0.327	0.396	0.235	0.331273	0.0646435
		30	0.321	0.335	0.487	0.331	0.42	0.346	0.436	0.349	0.256	0.301	0.412	0.384	0.372	0.414	0.324	0.294	0.309	0.347	0.334	0.316	0.343	0.331	0.352818	0.0536635
		40	0.376	0.423	0.483	0.319	0.513	0.446	0.415	0.319	0.436	0.347	0.394	0.314	0.399	0.454	0.376	0.29	0.318	0.43	0.312	0.353	0.415	0.319	0.384136	0.0625576
		60	0.373	0.453	0.521	0.394	0.575	0.461	0.442	0.351	0.415	0.333	0.432	0.453	0.399	0.466	0.418	0.287	0.449	0.448	0.348	0.378	0.458	0.343	0.418045	0.065489
		80	0.404	0.422	0.584	0.403	0.655	0.487	0.466	0.367	0.442	0.356	0.42	0.447	0.387	0.471	0.434	0.376	0.396	0.549	0.378	0.433	0.439	0.488	0.445636	0.0733196
		100	0.447	0.449	0.546	0.379	0.599	0.487	0.46	0.368	0.466	0.405	0.539	0.488	0.394	0.493	0.448	0.408	0.48	0.622	0.339	0.407	0.464	0.589	0.467136	0.0758352
		120	0.467	0.49	0.595	0.393	0.748	0.557	0.602	0.356	0.46	0.368	0.532	0.564	0.409	0.444	0.437	0.578	0.497	0.512	0.337	0.433	0.425	0.682	0.494818	0.10523
		140	0.46	0.407	0.722	0.393	0.608	0.584	0.483	0.373	0.602	0.495	0.555	0.543	0.402	0.454	0.554	0.519	0.389	0.541	0.37	0.464	0.501	0.687	0.504818	0.0983379
		160	0.484	0.464	0.666	0.437	0.611	0.616	0.511	0.418	0.576	0.47	0.546	0.558	0.402	0.543	0.504	0.581	0.404	0.614	0.389	0.563	0.514	0.622	0.522409	0.0811874
		180	0.599	0.44	0.689	0.494	0.622	0.604	0.522	0.418	0.588	0.501	0.596	0.562	0.453	0.549	0.544	0.597	0.429	0.602	0.329	0.573	0.486	0.635	0.537818	0.0861331
		200	0.574	0.461	0.634	0.48	0.602	0.616	0.526	0.406	0.609	0.511	0.605	0.514	0.442	0.552	0.579	0.594	0.459	0.567	0.331	0.539	0.483	0.632	0.532545	0.0798079
		220	0.545	0.465	0.642	0.477	0.627	0.604	0.544	0.478	0.622	0.509	0.607	0.513	0.409	0.551	0.561	0.595	0.431	0.575	0.35	0.538	0.449	0.626	0.532636	0.0795503

## Sheet: Figure 1f
	Fig 1_f
	UBQYFPARF19_Upper root	1#				2#				3#				4#				5#				6#				7#				8#				9#				10#				11#				12#
		photobleach	219.293	1		photobleach	236.767	1.07968		photobleach	203.765	0.929191		photobleach	237.768	1.08425		photobleach	230.237	1.04991		photobleach	219.787	1.00225		photobleach	230.388	1.05059		photobleach	216.487	0.987204		photobleach	219.827	1.00244		photobleach	179.765	0.819748		photobleach	245.178	1.11804		photobleach	185.315	0.845057
		0	60.726	0.276917		0	59.911	0.253038		0	40.874	0.200594		0	68.154	0.286641		0	98.31	0.426995		0	78.403	0.356723		0	89.372	0.38792		0	66.631	0.307783		0	37.889	0.172358		0	50.874	0.283003		0	96.439	0.393343		0	51.056	0.275509
		5.17	55.746	0.254208		5.17	51.911	0.219249		5.17	43.543	0.213692		5.17	71.081	0.298951		5.17	92.31	0.400935		5.17	70.208	0.319437		5.17	82.989	0.360214		5.17	69.313	0.320172		5.17	39.068	0.177722		5.17	53.543	0.29785		5.17	90.447	0.368903		5.17	51.493	0.277867
		10.592	66.438	0.302965		10.592	62.405	0.263571		10.592	43.561	0.213781		10.592	72.594	0.305314		10.592	103.621	0.450062		10.592	79.481	0.361627		10.592	96.965	0.420877		10.592	80.313	0.370983		10.592	40.977	0.186406		10.592	53.561	0.29795		10.592	93.356	0.380768		10.592	55.839	0.301319
		15.762	68.219	0.311086		15.762	63.532	0.268331		15.762	43.325	0.212622		15.762	74.164	0.311917		15.762	104.29	0.452968		15.762	78.013	0.354948		15.762	98.44	0.427279		15.762	83.069	0.383714		15.762	59.289	0.269708		15.762	43.325	0.241009		15.762	99.121	0.404282		15.762	55.83	0.301271
		20.932	59.388	0.270816		20.932	55.013	0.232351		20.932	44.506	0.218418		20.932	64.399	0.270848		20.932	95.317	0.413995		20.932	83.883	0.381656		20.932	90.518	0.392894		20.932	84.492	0.390287		20.932	70.453	0.320493		20.932	44.506	0.247579		20.932	99.121	0.404282		20.932	45.39	0.244934
		26.102	70.507	0.32152		26.102	68.544	0.2895		26.102	44.279	0.217304		26.102	75.97	0.319513		26.102	96.448	0.418907		26.102	81.532	0.370959		26.102	94.085	0.408376		26.102	87.5	0.404181		26.102	75.767	0.344666		26.102	54.279	0.301944		26.102	91.371	0.372672		26.102	48.308	0.26068
		31.272	71.517	0.326125		31.272	78.911	0.333285		31.272	52.914	0.259681		31.272	63.346	0.266419		31.272	107.241	0.465785		31.272	81.532	0.370959		31.272	108.025	0.468883		31.272	90.631	0.418644		31.272	77.59	0.352959		31.272	62.914	0.349979		31.272	101.436	0.413724		31.272	50.377	0.271845
		36.441	73.045	0.333093		36.441	87.456	0.369376		36.441	59.675	0.292862		36.441	65.396	0.275041		36.441	100.414	0.436133		36.441	76.961	0.350162		36.441	100.748	0.437297		36.441	93.115	0.430118		36.441	80.011	0.363973		36.441	63.675	0.354212		36.441	109.985	0.448592		36.441	51.454	0.277657
		41.611	65.308	0.297812		41.611	89.975	0.380015		41.611	50.604	0.248345		41.611	59.789	0.251459		41.611	102.807	0.446527		41.611	67.701	0.30803		41.611	90.415	0.392447		41.611	90.585	0.418432		41.611	71.768	0.326475		41.611	64.604	0.35938		41.611	116.33	0.474472		41.611	53.429	0.288314
		46.781	67.577	0.308158		46.781	70.38	0.297254		46.781	57.681	0.283076		46.781	65.081	0.273716		46.781	106.938	0.464469		46.781	72.26	0.328773		46.781	80.628	0.349966		46.781	89.362	0.412782		46.781	82.446	0.375049		46.781	74.681	0.415437		46.781	110.485	0.450632		46.781	52.983	0.285908
		51.951	78.463	0.3578		51.951	78.456	0.331364		51.951	49.798	0.244389		51.951	60.842	0.255888		51.951	119.897	0.520755		51.951	84.935	0.386442		51.951	79.915	0.346871		51.951	80.356	0.371182		51.951	93.652	0.426026		51.951	89.798	0.49953		51.951	117.277	0.478334		51.951	62.764	0.338688
		57.121	80.821	0.368553		57.121	84.025	0.354885		57.121	48.512	0.238078		57.121	65.292	0.274604		57.121	120.566	0.52366		57.121	77.636	0.353233		57.121	67.578	0.293323		57.121	84.877	0.392065		57.121	105.287	0.478954		57.121	91.512	0.509065		57.121	117.924	0.480973		57.121	74.448	0.401738
		62.291	82.348	0.375516		62.291	87.091	0.367834		62.291	43.555	0.213751		62.291	75.987	0.319585		62.291	124.793	0.54202		62.291	79.896	0.363516		62.291	78.592	0.341129		62.291	95.441	0.440862		62.291	107.764	0.490222		62.291	101.555	0.564932		62.291	117.189	0.477975		62.291	86.242	0.465381
		67.461	83.612	0.38128		67.461	90.3	0.381388		67.461	52.586	0.258072		67.461	82.138	0.345454		67.461	125.841	0.546572		67.461	68.468	0.31152		67.461	89.426	0.388154		67.461	87.867	0.405877		67.461	97.905	0.445373		67.461	92.586	0.515039		67.461	118.375	0.482812		67.461	88.449	0.47729
		72.631	84.741	0.386428		72.631	94.037	0.397171		72.631	54.638	0.268142		72.631	85.624	0.360116		72.631	126.083	0.547623		72.631	59.169	0.269211		72.631	89.706	0.389369		72.631	99.374	0.45903		72.631	80.133	0.364528		72.631	94.638	0.526454		72.631	120.189	0.490211		72.631	90.627	0.489043
		77.801	86.149	0.392849		77.801	98.89	0.417668		77.801	53.89	0.264471		77.801	87.671	0.368725		77.801	128.8	0.559424		77.801	50.065	0.227789		77.801	79.642	0.345686		77.801	110.669	0.511204		77.801	82.571	0.375618		77.801	83.89	0.466665		77.801	121.462	0.495403		77.801	92.242	0.497758
		82.97	87.781	0.400291		82.97	102.081	0.431145		82.97	56.482	0.277192		82.97	92.299	0.388189		82.97	129.917	0.564275		82.97	58.805	0.267554		82.97	107.195	0.46528		82.97	109.962	0.507938		82.97	73.384	0.333826		82.97	86.482	0.481084		82.97	120.201	0.49026		82.97	93.418	0.504104
		88.14	88.313	0.402717		88.14	104.129	0.439795		88.14	54.748	0.268682		88.14	93.973	0.39523		88.14	130.621	0.567333		88.14	65.636	0.298635		88.14	116.603	0.506116		88.14	113.203	0.522909		88.14	75.488	0.343397		88.14	84.748	0.471438		88.14	121.587	0.495913		88.14	95.388	0.514734
		93.31	91.453	0.417036		93.31	99.899	0.42193		93.31	56.696	0.278242		93.31	100.674	0.423413		93.31	132.269	0.574491		93.31	76.104	0.346263		93.31	111.28	0.483011		93.31	116.079	0.536194		93.31	77.153	0.350971		93.31	76.696	0.426646		93.31	124.655	0.508427		93.31	95.154	0.513472
		98.48	91.642	0.417898		98.48	102.091	0.431188		98.48	50.027	0.245513		98.48	103.262	0.434297		98.48	129.628	0.56302		98.48	98.714	0.449135		98.48	101.986	0.442671		98.48	115.679	0.534346		98.48	79.97	0.363786		98.48	70.027	0.389547		98.48	124.92	0.509507		98.48	99.28	0.535736
		103.65	88.682	0.4044		103.65	113.354	0.478758		103.65	50.38	0.247246		103.65	110.46	0.464571		103.65	135.062	0.586622		103.65	87.403	0.397671		103.65	93.681	0.406623		103.65	115.867	0.535215		103.65	82.425	0.374954		103.65	60.38	0.335883		103.65	124.511	0.507839		103.65	98.612	0.532132
		108.82	85.09	0.38802		108.82	115.949	0.489718		108.82	50.43	0.247491		108.82	99.923	0.420254		108.82	135.793	0.589797		108.82	88.377	0.402103		108.82	94.057	0.408255		108.82	107.974	0.498755		108.82	86.435	0.393196		108.82	60.43	0.336161		108.82	125.178	0.51056		108.82	80.492	0.434352
		113.99	86.607	0.394937		113.99	118.709	0.501375		113.99	54.077	0.265389		113.99	109.708	0.461408		113.99	133.538	0.580002		113.99	92.247	0.419711		113.99	94.699	0.411041		113.99	108.744	0.502312		113.99	88.726	0.403617		113.99	54.077	0.300821		113.99	124.049	0.505955		113.99	82.279	0.443995
		119.16	98.005	0.446913		119.16	120.861	0.510464		119.16	55.407	0.271916		119.16	127.685	0.537015		119.16	134.621	0.584706		119.16	94.429	0.429639		119.16	94.152	0.408667		119.16	108.6	0.501647		119.16	90.008	0.409449		119.16	55.407	0.308219		119.16	136.47	0.556616		119.16	74.467	0.40184
		124.33	101.02	0.460662		124.33	121.09	0.511431		124.33	57.593	0.282644		124.33	134.255	0.564647		124.33	137.372	0.596655		124.33	102.87	0.468044		124.33	120.628	0.523586		124.33	119.941	0.554033		124.33	93.845	0.426904		124.33	57.593	0.320379		124.33	137.542	0.560988		124.33	76.816	0.414516
		129.499	104.478	0.476431		129.499	123.747	0.522653		129.499	59.371	0.29137		129.499	137.604	0.578732		129.499	136.621	0.593393		129.499	99.61	0.453212		129.499	120.628	0.523586		129.499	121.431	0.560916		129.499	97.212	0.44222		129.499	59.371	0.33027		129.499	121.799	0.496778		129.499	78.349	0.422788
		134.669	99.627	0.45431		134.669	118.481	0.500412		134.669	62.129	0.304905		134.669	143.57	0.603824		134.669	139.697	0.606753		134.669	98.545	0.448366		134.669	123.472	0.535931		134.669	123.018	0.568247		134.669	103.664	0.471571		134.669	62.129	0.345612		134.669	122.636	0.500192		134.669	78.091	0.421396
		139.839	100.522	0.458391		139.839	104.063	0.439516		139.839	69.045	0.338846		139.839	131.295	0.552198		139.839	142.469	0.618793		139.839	101.364	0.461192		139.839	121.649	0.528018		139.839	121.626	0.561817		139.839	107.996	0.491277		139.839	64.045	0.356271		139.839	120.992	0.493486		139.839	80.477	0.434271
		145.009	108.323	0.493965		145.009	94.684	0.399904		145.009	70.618	0.346566		145.009	134.315	0.564899		145.009	123.931	0.538276		145.009	103.026	0.468754		145.009	120.77	0.524203		145.009	120.136	0.554934		145.009	98.369	0.447484		145.009	65.618	0.365021		145.009	119.844	0.488804		145.009	82.281	0.444006
		150.179	110.831	0.505401		150.179	108.772	0.459405		150.179	66.333	0.325537		150.179	137.148	0.576814		150.179	137.545	0.597406		150.179	104.636	0.476079		150.179	118.475	0.514241		150.179	110.721	0.511444		150.179	95.785	0.435729		150.179	66.333	0.368998		150.179	118.803	0.484558		150.179	96.397	0.520179
		155.349	92.07	0.419849		155.349	120.278	0.508002		155.349	68.658	0.336947		155.349	129.235	0.543534		155.349	121.724	0.52869		155.349	98.896	0.449963		155.349	120.848	0.524541		155.349	113.059	0.522244		155.349	124.095	0.564512		155.349	68.658	0.381932		155.349	120.615	0.491949		155.349	97.115	0.524054
		160.519	92.343	0.421094		160.519	142.734	0.602846		160.519	71.894	0.352828		160.519	117.859	0.495689		160.519	122.448	0.531835		160.519	89.065	0.405233		160.519	121.61	0.527849		160.519	112.454	0.519449		160.519	129.426	0.588763		160.519	71.894	0.399933		160.519	122.741	0.50062		160.519	109.924	0.593174
		165.689	84.114	0.383569		165.689	145.861	0.616053		165.689	73	0.358256		165.689	108.205	0.455086		165.689	124.421	0.540404		165.689	85.753	0.390164		165.689	122.202	0.530418		165.689	124.746	0.576229		165.689	103.71	0.47178		165.689	83	0.461714		165.689	125.844	0.513276		165.689	111.732	0.60293
		170.858	86.05	0.392397		170.858	148.949	0.629095		170.858	76.147	0.3737		170.858	110.077	0.46296		170.858	134.786	0.585423		170.858	93.792	0.42674		170.858	143.358	0.622246		170.858	117.497	0.542744		170.858	101.084	0.459834		170.858	96.147	0.534848		170.858	127.508	0.520063		170.858	115.01	0.620619
		176.028	90.299	0.411773		176.028	153.646	0.648933		176.028	79.464	0.389979		176.028	121.594	0.511398		176.028	134.786	0.585423		176.028	110.974	0.504916		176.028	141.035	0.612163		176.028	117.164	0.541206		176.028	102.439	0.465998		176.028	99.464	0.5533		176.028	128.65	0.524721		176.028	105.844	0.571157
		181.198	93.224	0.425112		181.198	156.532	0.661123		181.198	81.767	0.401281		181.198	132.527	0.557379		181.198	144.786	0.628856		181.198	126.351	0.574879		181.198	131.319	0.569991		181.198	104.664	0.483466		181.198	134.59	0.612254		181.198	81.767	0.454855		181.198	128.91	0.525781		181.198	96.08	0.518469
		186.368	125.781	0.573575		186.368	159.873	0.675233		186.368	85.538	0.419788		186.368	142.292	0.598449		186.368	152.29	0.661449		186.368	142.571	0.648678		186.368	112.294	0.487413		186.368	108.703	0.502123		186.368	136.811	0.622358		186.368	85.538	0.475832		186.368	127.561	0.520279		186.368	98.081	0.529266
		191.538	117.388	0.535302		191.538	162.582	0.686675		191.538	86.729	0.425632		191.538	142.503	0.599336		191.538	151.166	0.656567		191.538	140.091	0.637394		191.538	131.422	0.570438		191.538	107.585	0.496958		191.538	130.587	0.594044		191.538	86.729	0.482458		191.538	135.186	0.551379		191.538	99.772	0.538391
		196.708	110.025	0.501726		196.708	157.785	0.666415		196.708	89.749	0.440453		196.708	142.456	0.599139		196.708	152.345	0.661688		196.708	139.883	0.636448		196.708	137.684	0.597618		196.708	129.062	0.596165		196.708	120.744	0.549268		196.708	89.749	0.499257		196.708	142.284	0.580329		196.708	102.564	0.553458
		201.878	122.398	0.558148		201.878	159.203	0.672404		201.878	94.217	0.462381		201.878	140.836	0.592325		201.878	150.062	0.651772		201.878	136.883	0.622798		201.878	140.344	0.609164		201.878	128.426	0.593227		201.878	121.438	0.552425		201.878	94.217	0.524112		201.878	156.973	0.640241		201.878	104.669	0.564817
		207.048	117.04	0.533715		207.048	170.608	0.720573		207.048	95.801	0.470154		207.048	151.322	0.636427		207.048	151.662	0.658721		207.048	137.558	0.62587		207.048	145.773	0.632728		207.048	125.41	0.579296		207.048	122.844	0.558821		207.048	95.801	0.532924		207.048	154.716	0.631035		207.048	105.97	0.571837
		212.218	117.776	0.537071		212.218	175.354	0.740618		212.218	103	0.505484		212.218	143.507	0.603559		212.218	151.359	0.657405		212.218	141.143	0.642181		212.218	147.089	0.63844		212.218	126.697	0.585241		212.218	123.508	0.561842		212.218	113	0.628598		212.218	158.314	0.64571		212.218	117.694	0.635102
		217.387	119.701	0.54585		217.387	179.278	0.757192		217.387	105.133	0.515952		217.387	158.023	0.66461		217.387	153.738	0.667738		217.387	141.26	0.642713		217.387	149.543	0.649092		217.387	130.033	0.60065		217.387	127.269	0.578951		217.387	115.133	0.640464		217.387	163.727	0.667788		217.387	117.271	0.63282
		222.557	125.403	0.571851		222.557	180.316	0.761576		222.557	109.258	0.536196		222.557	148.121	0.622964		222.557	156.993	0.681876		222.557	143.156	0.65134		222.557	150.723	0.654214		222.557	127.736	0.59004		222.557	129.913	0.590978		222.557	108.258	0.60222		222.557	166.314	0.67834		222.557	109.307	0.589844
		227.727	138.035	0.629455		227.727	182.354	0.770183		227.727	113.545	0.557235		227.727	140.221	0.589739		227.727	157.697	0.684933		227.727	140.494	0.639228		227.727	150.571	0.653554		227.727	130.092	0.600923		227.727	130.826	0.595132		227.727	107.545	0.598253		227.727	166.314	0.67834		227.727	108.11	0.583385
		232.897	145.557	0.663756		232.897	190.443	0.804348		232.897	120.247	0.590126		232.897	149.547	0.628962		232.897	168.986	0.733965		232.897	146.662	0.667292		232.897	163.662	0.710376		232.897	139.164	0.642828		232.897	139.352	0.633917		232.897	117.247	0.652224		232.897	166.587	0.679453		232.897	118.575	0.639856
		238.067	155.557	0.709357		238.067	189.38	0.799858		238.067	129.991	0.637946		238.067	158.362	0.666036		238.067	168.172	0.73043		238.067	157.093	0.714751		238.067	163.662	0.710376		238.067	138.433	0.639452		238.067	139.566	0.63489		238.067	116.991	0.6508		238.067	166.587	0.679453		238.067	109.88	0.592936
		243.237	146.897	0.669866		243.237	189.278	0.799427		243.237	128.898	0.632582		243.237	158.262	0.665615		243.237	159.531	0.692899		243.237	158.506	0.72118		243.237	165.505	0.718375		243.237	138.179	0.638279		243.237	147.772	0.67222		243.237	125.898	0.700348		243.237	153.018	0.62411		243.237	119.751	0.646202
		248.407	136.887	0.62422		248.407	180.544	0.762539		248.407	130.21	0.63902		248.407	150.362	0.63239		248.407	160.393	0.696643		248.407	154.364	0.702335		248.407	161.149	0.699468		248.407	130.662	0.638279		248.407	136.781	0.622221		248.407	117.21	0.652018		248.407	158.071	0.644719		248.407	123.207	0.664852
		253.577	139.305	0.635246		253.577	188.392	0.795685		253.577	138.631	0.680347		253.577	148.399	0.624134		253.577	160.607	0.697573		253.577	160.74	0.731344		253.577	159.769	0.693478		253.577	145.421	0.603556		253.577	149.033	0.677954		253.577	125.631	0.698862		253.577	169.907	0.692994		253.577	124.068	0.669498
		258.747	138.099	0.629747		258.747	186.544	0.78788		258.747	129.495	0.635511		258.747	155.092	0.652283		258.747	163.607	0.710603		258.747	163.234	0.742692		258.747	158.053	0.68603		258.747	146.138	0.671731		258.747	138.762	0.631233		258.747	113.495	0.631352		258.747	159.794	0.651747		258.747	124.638	0.672574
		263.916	137.621	0.627567		263.916	175.734	0.742223		263.916	123.964	0.608367		263.916	140.005	0.58883		263.916	166.407	0.722764		263.916	163.26	0.74281		263.916	167.039	0.725033		263.916	145.769	0.675043		263.916	136.915	0.622831		263.916	113.964	0.633961		263.916	159.979	0.652501		263.916	126.379	0.681969
		269.086	125.342	0.571573		269.086	174.722	0.737949		269.086	120.778	0.592732		269.086	135.049	0.567986		269.086	167.241	0.726386		269.086	168.519	0.766738		269.086	156.427	0.678972		269.086	123.354	0.673338		269.086	137.819	0.626943		269.086	103.778	0.577298		269.086	158.58	0.646795		269.086	115.978	0.625842
		274.256	105.219	0.47981		274.256	183.038	0.773072		274.256	120.71	0.592398		274.256	134.177	0.564319		274.256	165.221	0.717613		274.256	165.364	0.752383		274.256	158.331	0.687236		274.256	124.674	0.569799		274.256	133.772	0.608533		274.256	104.71	0.582483		274.256	159.406	0.650164		274.256	135.565	0.731538
		279.426	103.078	0.470047		279.426	182.32	0.77004		279.426	118.26	0.580374		279.426	130.164	0.547441		279.426	164.703	0.715363		279.426	162.519	0.739439		279.426	154.779	0.671819		279.426	124.085	0.575896		279.426	131.352	0.597524		279.426	112.26	0.624482		279.426	145.762	0.594515		279.426	114.781	0.619383
		284.596	113.021	0.515388		284.596	182.98	0.772827		284.596	108.231	0.531156		284.596	128.433	0.540161		284.596	164.993	0.716622		284.596	160.442	0.729989		284.596	151.751	0.658676		284.596	122.287	0.573175		284.596	134.979	0.614024		284.596	112.231	0.624321		284.596	143.915	0.586982		284.596	121.549	0.655905
		289.766	120.919	0.551404		289.766	180.21	0.761128		289.766	117.765	0.577945		289.766	128.179	0.539093		289.766	163.021	0.708057		289.766	158.169	0.719647		289.766	148.221	0.643354		289.766	128.546	0.56487		289.766	130.071	0.591697		289.766	101.765	0.5661		289.766	143.819	0.58659		289.766	123.891	0.668543
		294.936	122.89	0.560392		294.936	183.1	0.773334		294.936	115.765	0.56813		294.936	126.662	0.532713		294.936	160.676	0.697872		294.936	157.13	0.714919		294.936	146.879	0.637529		294.936	125.046	0.593782		294.936	129.391	0.588604		294.936	109.765	0.610603		294.936	146.43	0.59724		294.936	110.239	0.594874
		300.106	121.722	0.555066		300.106	181.324	0.765833		300.106	114.351	0.561191		300.106	128.421	0.540111		300.106	161.919	0.703271		300.106	155.947	0.709537		300.106	149.132	0.647308		300.106	124.169	0.577614		300.106	129.02	0.586916		300.106	106.89	0.59461		300.106	146.87	0.599034		300.106	119.374	0.644168
		305.275	122.916	0.56051		305.275	180.893	0.764013		305.275	115.091	0.564822		305.275	126.138	0.530509		305.275	159.525	0.692873		305.275	152.52	0.693945		305.275	145.744	0.632602		305.275	118.69	0.573563		305.275	127.092	0.578146		305.275	108.02	0.600896		305.275	143.29	0.584433		305.275	116.214	0.627116
	UBQ:YFP-ARF19_aff1_Upper root	1				2				3				4				5				6				7				8				9				10				11				12
		photobleach	210.159	1		photobleach	181.119	0.861819		photobleach	200.114	0.952203		photobleach	208.418	0.991716		photobleach	201.02	0.956514		photobleach	209.001	0.99449		photobleach	203.524	0.968429		photobleach	209.812	0.998349		photobleach	213.738	1.01703		photobleach	199.791	0.950666		photobleach	181.195	0.862181		photobleach	215.621	1.02599
		0	100.663	0.478985		0	84.492	0.4665		0	50.188	0.250797		0	44.726	0.214598		0	58.403	0.290533		0	76.512	0.366084		0	59.674	0.293204		0	30.952	0.147523		0	65.033	0.304265		0	52.596	0.263255		0	58.706	0.323993		0	72.536	0.336405
		5.17	101.144	0.481274		5.17	94.492	0.521712		5.17	59.335	0.296506		5.17	47.199	0.226463		5.17	68.798	0.342245		5.17	87.137	0.416921		5.17	68.764	0.337867		5.17	41.56	0.198082		5.17	70.213	0.3285		5.17	62.596	0.313307		5.17	59.111	0.326229		5.17	88.532	0.410591
		10.592	112.552	0.535556		10.592	108.929	0.601422		10.592	62.501	0.312327		10.592	59.468	0.28533		10.592	69.329	0.344886		10.592	89.068	0.426161		10.592	78.616	0.386274		10.592	45.704	0.217833		10.592	76.254	0.356764		10.592	57.733	0.288967		10.592	60.19	0.332184		10.592	92.216	0.427676
		15.762	115.11	0.547728		15.762	106.937	0.590424		15.762	63.328	0.31646		15.762	58.305	0.27975		15.762	71.564	0.356004		15.762	89.044	0.426046		15.762	81.625	0.401058		15.762	54.142	0.25805		15.762	87.033	0.407195		15.762	56.884	0.284718		15.762	60.457	0.333657		15.762	92.275	0.42795
		20.932	118.408	0.563421		20.932	110.189	0.608379		20.932	67.922	0.339417		20.932	60.111	0.288416		20.932	69.964	0.348045		20.932	90.133	0.431256		20.932	95.029	0.466918		20.932	75.849	0.361509		20.932	79.59	0.372372		20.932	60.007	0.300349		20.932	61.879	0.341505		20.932	93.495	0.433608
		26.102	110.698	0.526735		26.102	111.861	0.617611		26.102	70.762	0.353608		26.102	60.153	0.288617		26.102	82.069	0.408263		26.102	101.992	0.487998		26.102	106.208	0.521845		26.102	97.377	0.464115		26.102	80.107	0.374791		26.102	67.032	0.335511		26.102	62.889	0.347079		26.102	94.55	0.438501
		31.272	102.17	0.486156		31.272	109.444	0.604266		31.272	69.409	0.346847		31.272	73.827	0.354226		31.272	85.783	0.426739		31.272	102.878	0.492237		31.272	93.245	0.458152		31.272	89.0634	0.424491		31.272	74.672	0.349362		31.272	64.307	0.321871		31.272	74.278	0.409934		31.272	85.712	0.397512
		36.441	105.258	0.500849		36.441	113.826	0.62846		36.441	77.258	0.38607		36.441	82.461	0.395652		36.441	96.814	0.481614		36.441	103.843	0.496854		36.441	100.223	0.492438		36.441	99.536	0.474406		36.441	85.648	0.400715		36.441	73.823	0.369501		36.441	85.211	0.470272		36.441	88.216	0.409125
		41.611	116.794	0.555741		41.611	107.966	0.596105		41.611	75.462	0.377095		41.611	94.059	0.4513		41.611	108.99	0.542185		41.611	105.785	0.506146		41.611	98.694	0.484926		41.611	113.219	0.539621		41.611	97.344	0.455436		41.611	71.357	0.357158		41.611	97.14	0.536108		41.611	97.95	0.454269
		46.781	107.348	0.510794		46.781	102.27	0.564656		46.781	79.042	0.394985		46.781	96.27	0.461908		46.781	91.01	0.452741		46.781	99.064	0.473988		46.781	96.413	0.473718		46.781	116.993	0.557609		46.781	106.975	0.500496		46.781	89.318	0.447057		46.781	99.818	0.550887		46.781	99.311	0.460581
		51.951	108.138	0.514553		51.951	102.754	0.567329		51.951	82.273	0.411131		51.951	104.26	0.500245		51.951	94.793	0.47156		51.951	101.412	0.485223		51.951	105.801	0.519845		51.951	114.353	0.545026		51.951	98.574	0.461191		51.951	91.484	0.457899		51.951	101.177	0.558387		51.951	100.464	0.465929
		57.121	115.801	0.551016		57.121	106.612	0.58863		57.121	93.475	0.467109		57.121	97.534	0.467973		57.121	99.633	0.495637		57.121	104.989	0.502337		57.121	97.253	0.477845		57.121	113.447	0.540708		57.121	100.828	0.471736		57.121	99.487	0.497955		57.121	100.472	0.554497		57.121	101.725	0.471777
		62.291	115.88	0.551392		62.291	115.791	0.639309		62.291	95.364	0.476548		62.291	102.567	0.492122		62.291	93.316	0.464213		62.291	106.412	0.509146		62.291	103.104	0.506594		62.291	103.779	0.494629		62.291	101.082	0.472925		62.291	105.989	0.530499		62.291	93.286	0.514838		62.291	109.793	0.509194
		67.461	117.36	0.558434		67.461	106.883	0.590126		67.461	97.048	0.484964		67.461	94.439	0.453123		67.461	84.944	0.422565		67.461	110.707	0.529696		67.461	103.336	0.507734		67.461	96.435	0.459626		67.461	106.738	0.499387		67.461	113.184	0.566512		67.461	84.319	0.465349		67.461	110.851	0.514101
		72.631	108.27	0.515181		72.631	97.265	0.537023		72.631	89.675	0.44812		72.631	88.232	0.423342		72.631	93.403	0.464645		72.631	126.665	0.60605		72.631	114.42	0.562194		72.631	106.409	0.507164		72.631	107	0.500613		72.631	113.058	0.565881		72.631	96.541	0.532802		72.631	123.279	0.571739
		77.801	96.238	0.457929		77.801	108.37	0.598336		77.801	93.589	0.467678		77.801	82.598	0.396309		77.801	93.62	0.465725		77.801	127.35	0.609327		77.801	116.864	0.574203		77.801	105.774	0.504137		77.801	107.369	0.502339		77.801	103.993	0.520509		77.801	78.044	0.430718		77.801	114.189	0.529582
		82.97	101.693	0.483886		82.97	109.23	0.603084		82.97	94.3	0.471231		82.97	82.048	0.39367		82.97	87.571	0.435633		82.97	119.873	0.573552		82.97	107.905	0.530183		82.97	96.769	0.461218		82.97	108.508	0.507668		82.97	105.289	0.526996		82.97	77.921	0.430039		82.97	117.914	0.546858
		88.14	90.649	0.431335		88.14	99.119	0.547259		88.14	96.192	0.480686		88.14	91.154	0.437361		88.14	86.944	0.432514		88.14	119.483	0.571686		88.14	106.765	0.524582		88.14	107.94	0.514461		88.14	98.877	0.462608		88.14	94.866	0.474826		88.14	83.576	0.461249		88.14	118.586	0.549974
		93.31	94.526	0.449783		93.31	101.237	0.558953		93.31	98.534	0.492389		93.31	95.264	0.457081		93.31	89.048	0.442981		93.31	124.179	0.594155		93.31	109.358	0.537322		93.31	108.447	0.516877		93.31	103.902	0.486119		93.31	94.051	0.470747		93.31	95.19	0.525346		93.31	119.955	0.556323
		98.48	105.817	0.503509		98.48	112.578	0.621569		98.48	102.017	0.509794		98.48	87.385	0.419278		98.48	92.605	0.460676		98.48	125.691	0.601389		98.48	110.591	0.543381		98.48	118.255	0.563624		98.48	104.221	0.487611		98.48	103.686	0.518972		98.48	95.418	0.526604		98.48	124.225	0.576127
		103.65	117.51	0.559148		103.65	133.76	0.73852		103.65	101.782	0.50862		103.65	86.816	0.416548		103.65	93.99	0.467565		103.65	128.43	0.614495		103.65	112.942	0.554932		103.65	120.812	0.575811		103.65	106.984	0.500538		103.65	100.188	0.501464		103.65	89.136	0.491934		103.65	122.275	0.567083
		108.82	120.354	0.572681		108.82	134.114	0.740474		108.82	104.174	0.520573		108.82	83.447	0.400383		108.82	93.571	0.465481		108.82	128.618	0.615394		108.82	113.009	0.555261		108.82	113.163	0.539354		108.82	109.033	0.510125		108.82	103.018	0.515629		108.82	89.833	0.495781		108.82	125.464	0.581873
		113.99	121.003	0.575769		113.99	136.306	0.752577		113.99	107.954	0.539463		113.99	82.69	0.396751		113.99	94.566	0.470431		113.99	134.65	0.644255		113.99	116.55	0.57266		113.99	112.601	0.536676		113.99	110.238	0.515762		113.99	104.379	0.522441		113.99	91.532	0.505157		113.99	127.455	0.591107
		119.16	133.122	0.633435		119.16	137.864	0.761179		119.16	119.376	0.59654		119.16	98.892	0.474489		119.16	112.528	0.559785		119.16	135.026	0.646054		119.16	118.649	0.582973		119.16	133.894	0.638162		119.16	110.459	0.516796		119.16	106.188	0.531495		119.16	90.873	0.50152		119.16	131.423	0.609509
		124.33	136.073	0.647476		124.33	138.457	0.764453		124.33	110.875	0.554059		124.33	89.779	0.430764		124.33	108.005	0.537285		124.33	136.808	0.654581		124.33	125.686	0.617549		124.33	124.397	0.592897		124.33	113.025	0.528802		124.33	108.996	0.54555		124.33	101.871	0.562218		124.33	131.766	0.6111
		129.499	146.402	0.696625		129.499	140.356	0.774938		129.499	112.416	0.56176		129.499	91.857	0.440734		129.499	113.301	0.56363		129.499	139.825	0.669016		129.499	127.185	0.624914		129.499	125.534	0.598317		129.499	117.877	0.551502		129.499	110.628	0.553719		129.499	92.411	0.510009		129.499	133.045	0.617032
		134.669	148.339	0.705842		134.669	140.061	0.773309		134.669	115.094	0.575142		134.669	98.609	0.473131		134.669	115.931	0.576714		134.669	143.387	0.686059		134.669	127.79	0.627887		134.669	135.812	0.647303		134.669	118.189	0.552962		134.669	115.162	0.576412		134.669	96.257	0.531234		134.669	135.374	0.627833
		139.839	147.784	0.703201		139.839	139.72	0.771427		139.839	108.292	0.541152		139.839	102.002	0.489411		139.839	117.239	0.583221		139.839	150.997	0.72247		139.839	130.174	0.6396		139.839	137.476	0.655234		139.839	120.32	0.562932		139.839	114.372	0.572458		139.839	98.023	0.540981		139.839	135.829	0.629943
		145.009	149.064	0.709292		145.009	142.758	0.7882		145.009	100.387	0.501649		145.009	107.898	0.5177		145.009	119.063	0.592294		145.009	143.512	0.686657		145.009	120.282	0.590997		145.009	137.474	0.655225		145.009	123.238	0.576584		145.009	113.509	0.568139		145.009	100.129	0.552604		145.009	148.68	0.689543
		150.179	138.234	0.657759		150.179	155.22	0.857006		150.179	112.23	0.56083		150.179	96.009	0.460656		150.179	120.717	0.600522		150.179	135.067	0.64625		150.179	122.095	0.599905		150.179	138.053	0.657984		150.179	136.533	0.638787		150.179	127.527	0.638302		150.179	105.029	0.579646		150.179	120.811	0.560293
		155.349	120.221	0.572048		155.349	137.131	0.757132		155.349	124.161	0.620451		155.349	91.255	0.437846		155.349	111.301	0.553681		155.349	148.818	0.712044		155.349	115.2	0.566027		155.349	140.529	0.669785		155.349	147.344	0.689367		155.349	139.708	0.699271		155.349	112.756	0.622291		155.349	134.023	0.621567
		160.519	130.039	0.618765		160.519	128.705	0.71061		160.519	125.37	0.626493		160.519	102.882	0.493633		160.519	130.699	0.650179		160.519	133.09	0.636791		160.519	105.98	0.520725		160.519	130.764	0.623244		160.519	138.459	0.647798		160.519	129.592	0.648638		160.519	109.977	0.606954		160.519	147.032	0.6819
		165.689	141.728	0.674385		165.689	135.679	0.749115		165.689	127.36	0.636437		165.689	117.319	0.562902		165.689	133.855	0.665879		165.689	147.781	0.707083		165.689	118.247	0.580998		165.689	122.079	0.581849		165.689	139.902	0.654549		165.689	120.303	0.602144		165.689	118.758	0.655415		165.689	149.446	0.693096
		170.858	135.695	0.645678		170.858	147.581	0.814829		170.858	127.661	0.637941		170.858	117.196	0.562312		170.858	124.536	0.61952		170.858	158.557	0.758642		170.858	139.026	0.683094		170.858	132.106	0.62964		170.858	130.82	0.612058		170.858	110.152	0.551336		170.858	129.088	0.712426		170.858	151.707	0.703582
		176.028	127.163	0.60508		176.028	151.162	0.8346		176.028	128.897	0.644118		176.028	121.059	0.580847		176.028	125.13	0.622475		176.028	162.342	0.776752		176.028	143.209	0.703647		176.028	144.584	0.689112		176.028	135.311	0.633069		176.028	120.177	0.601514		176.028	110.217	0.608278		176.028	153.788	0.713233
		181.198	137.554	0.654523		181.198	150.985	0.833623		181.198	130.157	0.650414		181.198	122.815	0.589273		181.198	127.431	0.633922		181.198	160.432	0.767614		181.198	142.768	0.70148		181.198	144.12	0.686901		181.198	137.32	0.642469		181.198	128.036	0.64085		181.198	106.058	0.585325		181.198	153.788	0.713233
		186.368	158.873	0.755966		186.368	150.513	0.831017		186.368	129.981	0.649535		186.368	125.258	0.600994		186.368	129.851	0.645961		186.368	164.65	0.787795		186.368	143.127	0.703244		186.368	145.56	0.693764		186.368	137.385	0.642773		186.368	126.859	0.634959		186.368	114.47	0.63175		186.368	153.419	0.711522
		191.538	148.091	0.704662		191.538	151.47	0.836301		191.538	132.672	0.662982		191.538	134.144	0.64363		191.538	131.084	0.652094		191.538	165.207	0.79046		191.538	140.196	0.688843		191.538	143.721	0.684999		191.538	138.115	0.646188		191.538	127.386	0.637596		191.538	117.662	0.649367		191.538	154.986	0.718789
		196.708	150.522	0.716229		196.708	152.366	0.841248		196.708	134.653	0.672881		196.708	134.504	0.645357		196.708	133.219	0.662715		196.708	168.324	0.805374		196.708	143.951	0.707293		196.708	147.442	0.702734		196.708	139.148	0.651021		196.708	124.43	0.622801		196.708	118.9	0.656199		196.708	152.923	0.709221
		201.878	152.376	0.725051		201.878	155.169	0.856724		201.878	134.996	0.674595		201.878	140.952	0.676295		201.878	134.906	0.671107		201.878	171.453	0.820345		201.878	152.648	0.750025		201.878	147.452	0.702782		201.878	140.057	0.655274		201.878	135.123	0.676322		201.878	119.161	0.65764		201.878	154.144	0.714884
		207.048	164.606	0.783245		207.048	166.848	0.921206		207.048	147.208	0.735621		207.048	154.355	0.740603		207.048	147.105	0.731793		207.048	161.14	0.771001		207.048	167.264	0.821839		207.048	157.954	0.752836		207.048	152.115	0.711689		207.048	144.809	0.724802		207.048	123.952	0.684081		207.048	153.919	0.71384
		212.218	155.067	0.737856		212.218	146.614	0.80949		212.218	137.3	0.686109		212.218	145.704	0.699095		212.218	159.457	0.793239		212.218	172.101	0.823446		212.218	163.664	0.804151		212.218	148.74	0.70892		212.218	154.164	0.721276		212.218	149.202	0.74679		212.218	135.879	0.749905		212.218	158.14	0.733417
		217.387	157.608	0.749946		217.387	146.462	0.808651		217.387	138.52	0.692205		217.387	148.7	0.71347		217.387	141.569	0.704253		217.387	171.508	0.820609		217.387	167.821	0.824576		217.387	151.296	0.721103		217.387	148.221	0.693471		217.387	140.487	0.70317		217.387	125.286	0.691443		217.387	156.306	0.724911
		222.557	159.324	0.758112		222.557	153.644	0.848304		222.557	137.482	0.687018		222.557	148.974	0.714785		222.557	141.463	0.703726		222.557	174.43	0.834589		222.557	171.296	0.84165		222.557	151.683	0.722947		222.557	149.467	0.6993		222.557	143.339	0.717445		222.557	129.294	0.713563		222.557	157.95	0.732535
		227.727	160.561	0.763998		227.727	152.644	0.842783		227.727	139.208	0.695643		227.727	150.048	0.719938		227.727	144.467	0.71867		227.727	173.622	0.830723		227.727	174.681	0.858282		227.727	152.382	0.726279		227.727	148.975	0.696998		227.727	142.347	0.71248		227.727	132.582	0.731709		227.727	158.09	0.733185
		232.897	161.349	0.767747		232.897	151.894	0.838642		232.897	140.926	0.704229		232.897	151.132	0.725139		232.897	145.435	0.723485		232.897	175.891	0.84158		232.897	173.731	0.853614		232.897	153.062	0.72952		232.897	159.09	0.744322		232.897	139.747	0.699466		232.897	132.825	0.73305		232.897	157.302	0.72953
		238.067	163.496	0.777963		238.067	150.727	0.832199		238.067	140.142	0.700311		238.067	151.66	0.727672		238.067	145.195	0.722291		238.067	176.658	0.84525		238.067	174.384	0.856823		238.067	155.264	0.740015		238.067	175.541	0.821291		238.067	139.834	0.699901		238.067	134.633	0.743028		238.067	157.302	0.72953
		243.237	163.403	0.777521		243.237	148.174	0.818103		243.237	141.515	0.707172		243.237	148.825	0.71407		243.237	148.801	0.74023		243.237	176.598	0.844962		243.237	173.033	0.850185		243.237	156.387	0.745367		243.237	172.631	0.807676		243.237	140.202	0.701743		243.237	139.689	0.770932		243.237	156.806	0.72723
		248.407	165.487	0.787437		248.407	147.997	0.817126		248.407	142.569	0.712439		248.407	154.596	0.741759		248.407	153.503	0.763621		248.407	177.61	0.849805		248.407	174.604	0.857904		248.407	157.909	0.752621		248.407	169.721	0.794061		248.407	140.3	0.702234		248.407	141.708	0.782075		248.407	157.608	0.730949
		253.577	163.711	0.778986		253.577	148.561	0.82024		253.577	148.75	0.743326		253.577	159.471	0.76515		253.577	158.819	0.790066		253.577	178.815	0.85557		253.577	173.414	0.852057		253.577	158.214	0.754075		253.577	168.811	0.789803		253.577	139.989	0.700677		253.577	141.708	0.782075		253.577	167.82	0.77831
		258.747	162.014	0.770912		258.747	145.919	0.805653		258.747	144.15	0.720339		258.747	160.517	0.770169		258.747	151.288	0.752602		258.747	178.746	0.85524		258.747	172.177	0.845979		258.747	155.169	0.739562		258.747	166.574	0.779337		258.747	142.061	0.711048		258.747	140.983	0.778073		258.747	156.306	0.724911
		263.916	158.276	0.753125		263.916	144.306	0.796747		263.916	143.663	0.717906		263.916	156.36	0.750223		263.916	149.372	0.74307		263.916	176.293	0.843503		263.916	172.282	0.846495		263.916	156.848	0.747564		263.916	170.262	0.796592		263.916	139.83	0.699881		263.916	141.701	0.782036		263.916	157.577	0.730805
		269.086	156.009	0.742338		269.086	143.442	0.791977		269.086	142.986	0.714523		269.086	155.44	0.745809		269.086	149.788	0.74514		269.086	175.534	0.839872		269.086	170.25	0.836511		269.086	156.614	0.746449		269.086	175.137	0.8194		269.086	138.018	0.690812		269.086	140.165	0.773559		269.086	156.622	0.726376
		274.256	152.704	0.726612		274.256	144.283	0.79662		274.256	141.546	0.707327		274.256	154.84	0.74293		274.256	149.727	0.744836		274.256	174.85	0.836599		274.256	169.822	0.834408		274.256	156.462	0.745725		274.256	173.493	0.811709		274.256	137.928	0.690361		274.256	141.424	0.780507		274.256	156.441	0.725537
		279.426	150.227	0.714825		279.426	144.121	0.795725		279.426	140.818	0.703689		279.426	154.267	0.740181		279.426	149.449	0.743453		279.426	173.85	0.831814		279.426	168.074	0.825819		279.426	153.644	0.732294		279.426	169.022	0.790791		279.426	135.526	0.678339		279.426	139.86	0.771876		279.426	154.153	0.714926
		284.596	150.982	0.718418		284.596	144.04	0.795278		284.596	140.98	0.704498		284.596	151.489	0.726852		284.596	148.717	0.739812		284.596	171.993	0.822929		284.596	166.739	0.81926		284.596	152.644	0.727528		284.596	167.807	0.785106		284.596	136.328	0.682353		284.596	139.85	0.77182		284.596	155.712	0.722156
		289.766	152.246	0.724432		289.766	141.871	0.783303		289.766	139.878	0.698992		289.766	149.259	0.716152		289.766	144.969	0.721167		289.766	168.679	0.807073		289.766	167.335	0.822188		289.766	151.894	0.723953		289.766	164.621	0.7702		289.766	133.018	0.665786		289.766	138.401	0.763824		289.766	155.14	0.719503
		294.936	150.864	0.717856		294.936	138.841	0.766573		294.936	138.43	0.691756		294.936	150.394	0.721598		294.936	149.763	0.745015		294.936	165.527	0.791991		294.936	162.585	0.798849		294.936	147.997	0.705379		294.936	165.675	0.775131		294.936	132.072	0.661051		294.936	135.534	0.748001		294.936	152.644	0.707927
		300.106	151.261	0.719746		300.106	138.434	0.764326		300.106	137.174	0.685479		300.106	151.826	0.728469		300.106	144.842	0.720535		300.106	162.527	0.777637		300.106	160.845	0.7903		300.106	144.04	0.686519		300.106	162.556	0.760539		300.106	132.083	0.661106		300.106	136.015	0.750655		300.106	151.468	0.702473
		305.275	150.619	0.716691		305.275	136.881	0.755752		305.275	135.955	0.679388		305.275	149.692	0.71823		305.275	149.832	0.745359		305.275	163.527	0.782422		305.275	159.79	0.785116		305.275	141.871	0.676182		305.275	165.093	0.772408		305.275	131.97	0.66054		305.275	132.628	0.731963		305.275	152.126	0.705525
		310.445	149.467	0.711209		310.445	136.033	0.75107		310.445	137.116	0.685189		310.445				310.445	140.291	0.697896		310.445	162.527	0.777637		310.445	158.686	0.779692		310.445	144.283	0.687678		310.445	164.803	0.771051		310.445				310.445	132.403	0.730721		310.445
	UBQ:YFP-ARF19_aff1_root TIP	1				2				3				4				5				6				7				8				9				10				11				12
		photobleach	211.513	1		photobleach	219.381	1.0372		photobleach	219.34	1.037		photobleach	219.831	1.03933		photobleach	208.919	0.987736		photobleach	221.054	1.04511		photobleach	210.696	0.996137		photobleach	231.802	1.09592		photobleach	186.757	0.882958		photobleach	191.358	0.90471		photobleach	215.307	1.01794		photobleach	212.407	1.00423
		0	59.269	0.280214		0	55.661	0.253718		0	60.578	0.276183		0	70.1	0.318881		0	64.118	0.306904		0	76.535	0.346228		0	67.947	0.322488		0	70.732	0.30514		0	53.542	0.286693		0	65.396	0.341747		0	60.753	0.282169		0	83.995	0.395444
		5.17	67.795	0.320524		5.17	56.363	0.256918		5.17	61.074	0.278444		5.17	71.274	0.324222		5.17	65.152	0.311853		5.17	77.867	0.352253		5.17	70.011	0.332284		5.17	81.861	0.353151		5.17	54.438	0.291491		5.17	66.936	0.349795		5.17	72.648	0.337416		5.17	85.033	0.40033
		10.592	67.41	0.318704		10.592	57.277	0.261085		10.592	63.517	0.289582		10.592	72.676	0.330599		10.592	77.629	0.371575		10.592	71.505	0.323473		10.592	72.057	0.341995		10.592	83.787	0.361459		10.592	56.828	0.304288		10.592	79.024	0.412964		10.592	85.26	0.395993		10.592	89.55	0.421596
		15.762	68.038	0.321673		15.762	58.885	0.268414		15.762	68.368	0.311699		15.762	77.219	0.351265		15.762	82.303	0.393947		15.762	86.205	0.389973		15.762	85.114	0.403966		15.762	89.013	0.384004		15.762	52.256	0.279807		15.762	82.455	0.430894		15.762	93.317	0.433414		15.762	97.215	0.457683
		20.932	70.821	0.33483		20.932	60.326	0.274983		20.932	69.092	0.315		20.932	75.845	0.345015		20.932	81.027	0.387839		20.932	84.929	0.3842		20.932	83.996	0.39866		20.932	96.194	0.414983		20.932	59.355	0.317819		20.932	79.115	0.41344		20.932	90.828	0.421853		20.932	100.789	0.474509
		26.102	81.436	0.385017		26.102	66.839	0.304671		26.102	70.764	0.322622		26.102	78.571	0.357415		26.102	84.016	0.402146		26.102	87.389	0.395329		26.102	89.137	0.42306		26.102	99.238	0.428115		26.102	61.282	0.328138		26.102	82.222	0.429676		26.102	96.987	0.450459		26.102	104.746	0.493138
		31.272	88.782	0.419747		31.272	63.607	0.289939		65.686	72.52	0.330628		74.909	80.009	0.363957		31.272	91.489	0.437916		31.272	88.323	0.399554		31.272	92.985	0.441323		31.272	101.068	0.43601		31.272	62.25	0.333321		31.272	80.008	0.418106		31.272	98.471	0.457352		31.272	109.115	0.513707
		36.441	90.449	0.427629		36.441	65.897	0.300377		68.425	70.064	0.319431		76.384	81.05	0.368692		36.441	96.179	0.460365		36.441	91.347	0.413234		36.441	97.498	0.462743		36.441	101.191	0.436541		36.441	64.122	0.343345		36.441	84.257	0.440311		36.441	100.119	0.465006		36.441	106.608	0.501904
		41.611	99.115	0.4686		41.611	78.862	0.359475		41.611	78.618	0.35843		41.611	89.114	0.405375		41.611	99.197	0.474811		41.611	97.31	0.440209		41.611	100.939	0.479074		41.611	109.199	0.471087		41.611	69.418	0.371702		41.611	97.773	0.510943		41.611	110.203	0.511841		41.611	118.976	0.560132
		46.781	94.244	0.445571		46.781	73.867	0.336706		46.781	74.411	0.33925		46.781	83.128	0.378145		46.781	103.923	0.497432		46.781	99.013	0.447913		46.781	99.114	0.470412		46.781	108.197	0.466765		46.781	66.52	0.356185		46.781	91.289	0.477059		46.781	105.551	0.490235		46.781	116.651	0.549186
		51.951	95.256	0.450355		51.951	72.34	0.329746		51.951	76.653	0.349471		51.951	86.142	0.391856		51.951	101.674	0.486667		51.951	100.709	0.455586		51.951	98.529	0.467636		51.951	111.6	0.481445		51.951	67.003	0.358771		51.951	90.818	0.474597		51.951	112.366	0.521887		51.951	124.45	0.585903
		57.121	98.615	0.466236		57.121	66.155	0.301553		57.121	64.79	0.295386		57.121	78.758	0.358266		57.121	96.292	0.460906		57.121	98.374	0.445022		57.121	92.795	0.440421		57.121	105.08	0.453318		57.121	53.838	0.288278		57.121	87.064	0.45498		57.121	103.41	0.480291		57.121	116.134	0.546752
		62.291	100.756	0.476358		62.291	74.387	0.339077		62.291	79.709	0.363404		62.291	91.169	0.414723		62.291	109.007	0.521767		62.291	104.867	0.474395		62.291	104.89	0.497826		62.291	112.704	0.486208		62.291	68.498	0.366776		62.291	90.735	0.474164		62.291	110.537	0.513393		62.291	128.928	0.606986
		67.461	101.359	0.479209		67.461	80.586	0.367334		67.461	82.101	0.374309		67.461	89.425	0.40679		67.461	111.742	0.534858		67.461	109.746	0.496467		67.461	113.118	0.536878		67.461	117.61	0.507373		67.461	68.305	0.365743		67.461	93.853	0.490458		67.461	116.938	0.543122		67.461	126.962	0.59773
		72.631	106.231	0.502243		72.631	86.593	0.394715		72.631	84.558	0.385511		72.631	93.183	0.423885		72.631	119.538	0.572174		72.631	104.906	0.474572		72.631	119.479	0.567068		72.631	120.639	0.52044		72.631	70.147	0.375606		72.631	95.602	0.499598		72.631	118.15	0.548751		72.631	131.005	0.616764
		77.801	98.474	0.465569		77.801	73.492	0.334997		77.801	79.569	0.362766		77.801	85.443	0.388676		77.801	112.998	0.54087		77.801	102.815	0.465113		77.801	104.426	0.495624		77.801	123.719	0.533727		77.801	71.205	0.381271		77.801	93.893	0.490667		77.801	119.211	0.553679		77.801	136.483	0.642554
		82.97	112.577	0.532246		82.97	84.112	0.383406		82.97	85.064	0.387818		82.97	92.557	0.421037		82.97	117.688	0.563319		82.97	116.525	0.527134		82.97	120.688	0.572806		82.97	122.775	0.529655		82.97	69.9	0.374283		82.97	99.893	0.522022		82.97	120.313	0.558797		82.97	135.632	0.638548
		88.14	114.359	0.540671		88.14	89.859	0.409602		88.14	91.916	0.419057		88.14	96.301	0.438068		88.14	119.647	0.572696		88.14	119.919	0.542487		88.14	122.513	0.581468		88.14	127.908	0.551799		88.14	74.58	0.399342		88.14	101.39	0.529845		88.14	126.449	0.587296		88.14	137.455	0.64713
		93.31	119.372	0.564372		93.31	87.949	0.400896		93.31	94.423	0.430487		93.31	98.845	0.449641		93.31	124.701	0.596887		93.31	124.456	0.563012		93.31	135.608	0.643619		93.31	139.815	0.603166		93.31	85.016	0.455223		93.31	113.861	0.595016		93.31	135.454	0.62912		93.31	149.703	0.704793
		98.48	132.859	0.628136		98.48	92.99	0.423874		98.48	100.11	0.456415		98.48	100.457	0.456974		98.48	126.769	0.606785		98.48	125.714	0.568703		98.48	122.289	0.580405		98.48	136.162	0.587406		98.48	76.114	0.407556		98.48	106.123	0.554578		98.48	129.034	0.599302		98.48	147.943	0.696507
		103.65	138.795	0.656201		103.65	96.366	0.439263		103.65	98.518	0.449157		103.65	98.863	0.449723		103.65	139.1	0.665808		103.65	138.488	0.626489		103.65	129.167	0.613049		103.65	137.147	0.591656		103.65	82.205	0.440171		103.65	112.981	0.590417		103.65	132.098	0.613533		103.65	148.048	0.697002
		108.82	140.654	0.66499		108.82	99.473	0.453426		108.82	102.391	0.466814		108.82	101.447	0.461477		108.82	139.247	0.666512		108.82	136.259	0.616406		108.82	131.068	0.622072		108.82	135.724	0.585517		108.82	89.112	0.477155		108.82	117.313	0.613055		108.82	135.538	0.62951		108.82	149.593	0.704275
		113.99	137.859	0.651776		113.99	98.825	0.450472		113.99	103.617	0.472404		113.99	103.612	0.471326		113.99	141.695	0.678229		113.99	134.32	0.607634		113.99	134.373	0.637758		113.99	140.892	0.607812		113.99	96.038	0.51424		113.99	119.013	0.621939		113.99	133.141	0.618377		113.99	150.44	0.708263
		119.16	139.769	0.660806		119.16	102.36	0.466586		119.16	99.46	0.453451		119.16	108.247	0.49241		119.16	140.459	0.672313		119.16	137.419	0.621654		119.16	136.24	0.646619		119.16	141.838	0.611893		119.16	86.878	0.465193		119.16	110.299	0.576401		119.16	139.634	0.648534		119.16	151.713	0.714256
		124.33	143.833	0.68002		124.33	107.326	0.489222		124.33	108.247	0.493512		124.33	113.347	0.51561		124.33	142.663	0.682863		124.33	134.419	0.608082		124.33	139.494	0.662063		124.33	146.135	0.63043		124.33	90.532	0.484758		124.33	105.404	0.550821		124.33	140.026	0.650355		124.33	155.249	0.730903
		129.499	149.115	0.704992		129.499	106.581	0.485826		129.499	109.692	0.5001		129.499	110.274	0.501631		129.499	146.195	0.699769		129.499	146.369	0.662141		129.499	139.494	0.662063		129.499	159.253	0.687022		129.499	104.521	0.559663		129.499	119.824	0.626177		129.499	142.132	0.660136		129.499	154.349	0.726666
		134.669	146.808	0.694085		134.669	112.366	0.512196		134.669	111.276	0.507322		134.669	115.365	0.524789		134.669	145.043	0.694255		134.669	147.579	0.667615		134.669	141.886	0.673416		134.669	158.179	0.682388		134.669	108.483	0.580878		134.669	119.636	0.625195		134.669	148.141	0.688045		134.669	158.234	0.744957
		139.839	148.192	0.700628		139.839	116.007	0.528792		139.839	110.974	0.505945		139.839	118.279	0.538045		139.839	149.452	0.715359		139.839	144.657	0.654397		139.839	153.916	0.730512		139.839	166.019	0.71621		139.839	106.327	0.569333		139.839	121.963	0.637355		139.839	149.837	0.695923		139.839	160.766	0.756877
		145.009	146.821	0.694146		145.009	123.6	0.563403		145.009	117.995	0.537955		145.009	119.096	0.541762		145.009	145.91	0.698405		145.009	149.737	0.677377		145.009	150.118	0.712486		145.009	164.625	0.710197		145.009	109.819	0.588032		145.009	124.34	0.649777		145.009	151.819	0.705128		145.009	165.909	0.78109
		150.179	147.974	0.699598		150.179	136.134	0.620537		150.179	120.669	0.550146		150.179	120.192	0.546747		150.179	147.923	0.70804		150.179	141.754	0.641264		150.179	147.411	0.699638		150.179	158.332	0.683048		150.179	103.905	0.556365		150.179	115.976	0.606068		150.179	153.405	0.712494		150.179	168.211	0.791928
		155.349	152.282	0.719965		155.349	141.335	0.644244		155.349	125.673	0.57296		155.349	126.68	0.576261		155.349	146.396	0.700731		155.349	146.079	0.660829		155.349	149.194	0.708101		155.349	162.234	0.699882		155.349	117.24	0.627768		155.349	119.061	0.62219		155.349	159.471	0.740668		155.349	169.091	0.796071
		160.519	157.41	0.74421		160.519	139.759	0.637061		160.519	123.44	0.562779		160.519	132.539	0.602913		160.519	146.231	0.699941		160.519	149.386	0.67579		160.519	156.616	0.743327		160.519	166.447	0.718057		160.519	110.792	0.593241		160.519	118.329	0.618365		160.519	155.004	0.719921		160.519	169.115	0.796184
		165.689	155.603	0.735666		165.689	143.258	0.65301		165.689	125.64	0.572809		165.689	141.26	0.642585		165.689	147.502	0.706025		165.689	150.231	0.679612		165.689	153.388	0.728006		165.689	171.906	0.741607		165.689	113.218	0.606232		165.689	119.04	0.62208		165.689	162.943	0.756794		165.689	170.699	0.803641
		170.858	166.577	0.78755		170.858	146.653	0.668485		170.858	132.488	0.60403		170.858	156.826	0.713393		170.858	148.072	0.708753		170.858	153.564	0.69469		170.858	155.726	0.739103		170.858	173.593	0.748885		170.858	108.821	0.582688		170.858	120.602	0.630243		170.858	162.943	0.756794		170.858	171.196	0.805981
		176.028	161.59	0.763972		176.028	148.752	0.678053		176.028	134.417	0.612825		176.028	150.374	0.684044		176.028	145.396	0.695944		176.028	153.576	0.694744		176.028	157.171	0.745961		176.028	179.086	0.772582		176.028	116.89	0.625894		176.028	127.115	0.664278		176.028	165.546	0.768884		176.028	172.885	0.813933
		181.198	164.564	0.778033		181.198	150.965	0.688141		181.198	137.003	0.624615		181.198	157.288	0.715495		181.198	149.26	0.71444		181.198	156.251	0.706845		181.198	158.164	0.750674		181.198	170.193	0.734217		181.198	110.56	0.591999		181.198	113.436	0.592795		181.198	157.551	0.73175		181.198	163.828	0.771293
		186.368	166.705	0.788155		186.368	155.417	0.708434		186.368	138.695	0.632329		186.368	157.406	0.716032		186.368	152.369	0.729321		186.368	158.65	0.717698		186.368	160.775	0.763066		186.368	171.111	0.738177		186.368	112.189	0.600722		186.368	112.492	0.587861		186.368	159.947	0.742879		186.368	163.809	0.771203
		191.538	165.551	0.782699		191.538	152.314	0.69429		191.538	141.67	0.645892		191.538	160.735	0.731175		191.538	157.676	0.754723		191.538	161.382	0.730057		191.538	162.726	0.772326		191.538	172.688	0.744981		191.538	114.938	0.615441		191.538	111.583	0.583111		191.538	166.339	0.772567		191.538	164.182	0.772959
		196.708	163.974	0.775243		196.708	159.061	0.725045		196.708	143.103	0.652425		196.708	165.242	0.751677		196.708	159.618	0.764019		196.708	166.204	0.751871		196.708	163.688	0.776892		196.708	186.803	0.805873		196.708	129.675	0.694351		196.708	123.246	0.64406		196.708	177.357	0.82374		196.708	175.718	0.82727
		201.878	162.885	0.770095		201.878	153.106	0.6979		201.878	150.281	0.685151		201.878	167.726	0.762977		201.878	159.063	0.761362		201.878	168.946	0.764275		201.878	164.57	0.781078		201.878	189.131	0.815916		201.878	130.063	0.696429		201.878	134.04	0.700467		201.878	170.445	0.791637		201.878	179.407	0.844638
		207.048	172.718	0.816583		207.048	168.108	0.766283		207.048	168.482	0.768132		207.048	175.046	0.796275		207.048	164.738	0.788526		207.048	179.753	0.813163		207.048	165.981	0.787775		207.048	183.928	0.79347		207.048	139.757	0.748336		207.048	139.193	0.727396		207.048	179.542	0.833888		207.048	179.967	0.847274
		212.218	177.821	0.84071		212.218	169.693	0.773508		212.218	169.834	0.774296		212.218	178.155	0.810418		212.218	159.174	0.761893		212.218	176.987	0.800651		212.218	165.312	0.7846		212.218	188.995	0.815329		212.218	149.355	0.799729		212.218	147.275	0.769631		212.218	183.211	0.850929		212.218	170.756	0.803909
		217.387	175.718	0.830767		217.387	164.4	0.749381		217.387	168.701	0.76913		217.387	175.151	0.796753		217.387	160.633	0.768877		217.387	181.769	0.822283		217.387	177.373	0.841843		217.387	186.546	0.804764		217.387	148.795	0.796731		217.387	148.412	0.775572		217.387	182.436	0.84733		217.387	183.005	0.861577
		222.557	163.167	0.771428		222.557	170.586	0.777579		222.557	170.077	0.775403		222.557	176.749	0.804022		222.557	164.077	0.785362		222.557	179.938	0.814		222.557	169.665	0.80526		222.557	185.668	0.800977		222.557	159.115	0.851989		222.557	148.757	0.777375		222.557	182.52	0.84772		222.557	181.411	0.854073
		227.727	164.974	0.779971		227.727	178.421	0.813293		227.727	176.91	0.806556		227.727	189.228	0.860789		227.727	170.009	0.813756		227.727	189.054	0.855239		227.727	177.654	0.843177		227.727	190.134	0.820243		227.727	149.783	0.802021		227.727	149.783	0.782737		227.727	184.048	0.854817		227.727	183.641	0.864571
		232.897	155.923	0.737179		232.897	179.89	0.819989		232.897	178.805	0.815196		232.897	188.461	0.857299		232.897	169.471	0.81118		232.897	189.669	0.858021		232.897	175.335	0.832171		232.897	192.226	0.829268		232.897	142.858	0.764941		232.897	140.342	0.7334		232.897	184.048	0.854817		232.897	189.153	0.890521
		238.067	158.244	0.748153		238.067	178.389	0.813147		238.067	175.362	0.799498		238.067	187.05	0.850881		238.067	165.699	0.793126		238.067	179.319	0.8112		238.067	176.232	0.836428		238.067	189.454	0.81731		238.067	159.162	0.852241		238.067	142.267	0.74346		238.067	189.065	0.878118		238.067	189.435	0.891849
		243.237	156.897	0.741784		243.237	180.387	0.822254		243.237	181.094	0.825631		243.237	185.164	0.842302		243.237	170.206	0.814699		243.237	178.582	0.807866		243.237	175.943	0.835056		243.237	189.691	0.818332		243.237	154.346	0.826454		243.237	153.503	0.802177		243.237	189.94	0.882182		243.237	186.507	0.878064
		248.407	161.782	0.76488		248.407	180.325	0.821972		248.407	181.084	0.825586		248.407	180.585	0.821472		248.407	171.862	0.822625		248.407	173.032	0.782759		248.407	188.582	0.895043		248.407	189.712	0.818423		248.407	149.971	0.803027		248.407	154.12	0.805401		248.407	174.771	0.811729		248.407	186.488	0.877975
		253.577	158.571	0.749699		253.577	179.974	0.820372		253.577	180.02	0.820735		253.577	180.845	0.822655		253.577	172.122	0.82387		253.577	168.024	0.760104		253.577	189.319	0.898541		253.577	186.309	0.803742		253.577	146.042	0.781989		253.577	144.144	0.753269		253.577	172.084	0.799249		253.577	185.766	0.874576
		258.747	157.449	0.744394		258.747	180.031	0.820632		258.747	181.017	0.82528		258.747	180.79	0.822404		258.747	170.276	0.815034		258.747	168.093	0.760416		258.747	181.669	0.862233		258.747	183.169	0.790196		258.747	159.554	0.85434		258.747	134.824	0.704564		258.747	173.819	0.807308		258.747	183.053	0.861803
		263.916	147.603	0.697844		263.916	180.421	0.822409		263.916	185.135	0.844055		263.916	179.822	0.818001		263.916	170.527	0.816235		263.916	165.149	0.747098		263.916	180.825	0.858227		263.916	180.854	0.780209		263.916	163.224	0.873991		263.916	132.802	0.693998		263.916	175.07	0.813118		263.916	180.641	0.850447
		269.086	147.09	0.695418		269.086	180.157	0.821206		269.086	182.242	0.830865		269.086	180.074	0.819147		269.086	173.383	0.829905		269.086	162.126	0.733423		269.086	177.954	0.844601		269.086	179.111	0.77269		269.086	152.775	0.818042		269.086	136.011	0.710767		269.086	176.93	0.821757		269.086	179.435	0.84477
		274.256	143.115	0.676625		274.256	179.082	0.816306		274.256	183.31	0.835734		274.256	176.739	0.803977		274.256	167.491	0.801703		274.256	158.599	0.717467		274.256	174.475	0.828089		274.256	178.311	0.769238		274.256	150.548	0.806117		274.256	135.414	0.707647		274.256	176.295	0.818808		274.256	177.407	0.835222
		279.426	140.474	0.664139		279.426	180.213	0.821461		279.426	182.712	0.833008		279.426	177.335	0.806688		279.426	163.354	0.781901		279.426	155.5	0.703448		279.426	169.894	0.806347		279.426	176.502	0.761434		279.426	149.994	0.803151		279.426	135.599	0.708614		279.426	177.916	0.826336		279.426	172.909	0.814046
		284.596	145.308	0.686993		284.596	179.822	0.819679		284.596	179.827	0.819855		284.596	177.25	0.806301		284.596	162.399	0.77733		284.596	153.36	0.693767		284.596	169.559	0.804757		284.596	178.747	0.771119		284.596	148.684	0.796136		284.596	134.594	0.703362		284.596	178.471	0.828914		284.596	174.019	0.819271
		289.766	144.821	0.684691		289.766	177.674	0.809888		289.766	178.078	0.811881		289.766	170.219	0.774318		289.766	153.946	0.736869		289.766	153.468	0.694256		289.766	167.795	0.796384		289.766	173.197	0.747176		289.766	148.684	0.796136		289.766	138.644	0.724527		289.766	173.515	0.805896		289.766	177.038	0.833485
		294.936	141.949	0.671112		294.936	175.177	0.798506		294.936	175.336	0.79938		294.936	169.064	0.769064		294.936	148.823	0.712348		294.936	150.842	0.682376		294.936	167.555	0.795245		294.936	170.399	0.735106		294.936	148.025	0.792608		294.936	136.765	0.714708		294.936	173.559	0.8061		294.936	176.105	0.829092
		300.106	144.128	0.681414		300.106	174.282	0.794426		300.106	177.279	0.808238		300.106	170.452	0.775377		300.106	151.251	0.72397		300.106	149.266	0.675247		300.106	167.616	0.795535		300.106	172.015	0.742077		300.106	147.451	0.789534		300.106	135.896	0.710166		300.106	169.744	0.788381		300.106	178.876	0.842138
		305.275	142.744	0.674871		305.275	177.25	0.807955		305.275	177.546	0.809456		305.275	168.142	0.764869		305.275	146.067	0.699156		305.275	148.486	0.671718		305.275	168.012	0.797414		305.275	171.039	0.737867		305.275	147.787	0.791333		305.275	136.642	0.714065		305.275	168.066	0.780588		305.275	175.732	0.827336
[truncated: 39 more columns]

## Sheet: Figure 2d
	Fig2_d
	35S-YFP-ARF19	WT			aff1-1				Dot plots	Total		Cytosol		Nucleus		Total		Cytosol		Nucleus
		Total	Cytosol	Nucleus	Total	Cytosol	Nucleus			Y value	X value	Y value	X value	Y value	X value	Y value	X value	Y value	X value	Y value	X value
		61.276	15.922	45.354	120.563	102.411	18.152			0.858174	0.9	0.222988	2.05	0.635185	2.9	1.68849	4.05	1.43427	4.9	0.25422	6.1
		62.384	25.578	36.806	112.942	85.407	27.535			0.873691	0.9	0.358221	2.1	0.51547	2.93	1.58176	4.06	1.19613	4.93	0.385629	5.93
		61.436	27.268	34.168	161.874	142.266	19.608			0.860414	0.9	0.38189	2.1	0.478525	2.94	2.26705	4.07	1.99244	4.97	0.274611	6.12
		54.319	10.106	44.213	159.481	141.54	17.941			0.76074	0.9	0.141535	2.07	0.619205	2.95	2.23354	4.09	1.98227	5	0.251265	5.91
		93.704	18.056	75.648	158.146	137.963	20.183			1.31233	1	0.252875	1.9	1.05945	3.1	2.21484	4	1.93218	5.02	0.282664	6
		52.54	16.203	36.337	131.253	121.458	9.795			0.735825	0.9	0.226924	2.05	0.508902	3.04	1.8382	4.05	1.70103	5.06	0.137179	6.03
		75.671	16.517	59.154	178.793	165.082	13.711			1.05978	0.9	0.231321	2.05	0.828455	3.06	2.50401	4.06	2.31198	5.09	0.192023	6.12
		94.502	17.234	77.268	176.396	159.848	16.548			1.32351	1	0.241363	2.06	1.08214	3.08	2.47044	4.07	2.23868	5.08	0.231756	6.1
		108.2	19.435	88.765	174.558	163.485	11.073			1.51535	1	0.272188	2.07	1.24316	3	2.44469	4.09	2.28962	5.1	0.155078	6.09
		65.522	19.623	45.899	172.974	149.979	22.995			0.917639	0.9	0.274821	2.09	0.642818	3	2.42251	4.1	2.10046	5	0.322046	6
		77.041	23.855	53.186	112.446	99.213	13.233			1.07896	0.9	0.33409	1.93	0.744873	3.1	1.57481	3.9	1.38948	5.02	0.185329	6
		99.368	22.189	77.179	130.623	110.871	19.752			1.39165	1.1	0.310758	2.05	1.0809	3.04	1.82938	3.93	1.55275	5.06	0.276628	6.12
		86.805	17.96	68.845	144.488	120.416	24.072			1.21571	1.08	0.251531	2.05	0.964178	3.06	2.02356	3.95	1.68643	5.09	0.33713	6.12
		84.761	11.944	72.817	183.071	164.416	18.655			1.18708	1.1	0.167276	2.06	1.01981	3.08	2.56392	3.96	2.30265	5	0.261264	5.97
		92.493	22.551	69.942	144.325	132.462	11.863			1.29537	1.07	0.315828	2.1	0.979541	3	2.02128	4	1.85514	5	0.166142	5.91
		76.833	20.412	56.421	167.056	154.721	12.335			1.07605	1	0.285871	2.09	0.790179	3.1	2.33963	4	2.16688	5	0.172752	6.1
		95.852	15.163	80.689	165.536	136.252	29.284			1.34241	1.1	0.212359	2	1.13005	3.04	2.31834	4	1.90822	4.05	0.410124	6.12
		86.058	15.525	70.533	110.87	99.302	11.568			1.20525	1.08	0.217428	2	0.987818	3.06	1.55274	3.9	1.39073	4.06	0.16201	6.07
		87.503	10.846	76.657	147.951	120.893	27.058			1.22548	1.1	0.151899	1.93	1.07359	3.08	2.07206	3.93	1.69311	4.07	0.378949	6.12
		83.895	14.835	69.06	106.166	83.859	22.307			1.17495	1.07	0.207765	2.05	0.967189	3.1	1.48686	3.95	1.17445	4.09	0.312411	6.09
		91.117	11	80.117	114.173	93.473	20.7			1.2761	1	0.154056	2.05	1.12204	3.04	1.599	3.96	1.30909	5	0.289905	6
		62.926	19.853	43.073	133.745	112.843	20.902			0.881282	0.9	0.278042	2.06	0.60324	3.06	1.87311	4	1.58037	5	0.292734	6
		54.019	12.301	41.718	125.718	112.363	13.355			0.756539	0.9	0.172276	2.07	0.584263	3.08	1.76069	4	1.57365	5.02	0.187037	6.12
		86.39	12.8	73.59	180.034	170.451	9.583			1.2099	1	0.179265	2.06	1.03063	3	2.52139	4	2.38717	5.06	0.13421	6.1
		75.523	25.669	49.854	97.16	80.451	16.709			1.0577	1	0.359496	2.1	0.698208	2.95	1.36073	3.9	1.12672	5.09	0.23401	5.97
		74.401	18.654	55.747	146.188	122.306	23.882			1.04199	1	0.26125	2.09	0.78074	2.97	2.04737	4.06	1.7129	5	0.334469	5.91
		58.29	15.476	42.814	153.633	134.414	19.219			0.816354	0.9	0.216742	1.94	0.599612	2.95	2.15164	4.07	1.88247	5	0.269163	6
		59.421	12.31	47.111	146.53	131.873	14.657			0.832194	0.9	0.172402	1.95	0.659792	2.97	2.05216	4.09	1.84689	5	0.205272	6.03
		59.357	16.381	42.976	189.545	160.255	29.29			0.831298	1	0.229417	2.05	0.601881	3	2.65459	4.1	2.24438	4.05	0.410208	6.07
		91.568	15.228	76.34	157.355	135.676	21.679			1.28241	1.1	0.213269	2.05	1.06915	3	2.20376	4.07	1.90015	4.06	0.303616	6.02
		55.411	15.071	40.34	190.538	162.981	27.557			0.776034	1.08	0.21107	2.06	0.564964	2.9	2.66849	4.09	2.28256	4.07	0.385937	6.12
		71.871	28.926	42.945	125.653	97.712	27.941			1.00656	1.1	0.40511	2.1	0.601447	2.93	1.75978	4.1	1.36846	4.09	0.391315	6
		31.875	2.017	29.858	157.583	137.881	19.702			0.446411	1.07	0.0282482	2.09	0.418163	2.94	2.20696	4.06	1.93103	5	0.275928	6.12
		90.618	19.95	70.668	213.996	187.813	26.183			1.26911	1	0.279401	1.94	0.989709	3	2.99702	4.07	2.63033	5	0.366694	6.1
		64.227	11.084	53.143	148.755	124.352	24.403			0.899502	1.1	0.155232	1.95	0.74427	3	2.08332	4.09	1.74156	5	0.341765	5.93
		82.744	18.012	64.732	183.634	164.498	19.136			1.15883	1.08	0.252259	1.97	0.906575	3.1	2.5718	4.1	2.3038	5	0.268001	6.12
		89.295	18.581	70.714	152.391	134.326	18.065			1.25058	1.1	0.260228	1.9	0.990353	3.04	2.13424	4	1.88124	4.05	0.253001	5.91
		85.036	14.41	70.626	123.694	99.351	24.343			1.19093	1.07	0.201813	2	0.989121	3.06	1.73234	4.06	1.39142	4.06	0.340925	6
		33.211	4.633	28.578	141.161	115.912	25.249			0.465122	1	0.0648854	2	0.400236	3.08	1.97697	4.07	1.62335	4.07	0.353614	6.03
		72.367	15.635	56.732	160.71	142.996	17.714			1.0135	1.1	0.218969	1.93	0.794535	3	2.25075	4.09	2.00267	4.09	0.248085	6.12
		56.02	15.471	40.549	158.876	150.31	8.566			0.784563	1.08	0.216672	1.94	0.567891	3.1	2.22507	4.1	2.1051	5	0.119967	6.02
		68.888	15.264	53.624	108.562	87.341	21.221			0.96478	1.1	0.213773	1.95	0.751007	3.04	1.52042	4	1.22322	5.02	0.297201	6.09
		87.64	11.159	76.481	133.851	124.645	9.206			1.2274	1.07	0.156282	1.97	1.07112	3.06	1.87459	4	1.74566	5.06	0.128931	6
		54.147	15.358	38.789	139.191	115.184	24.007			0.758332	1	0.21509	1.9	0.543242	3.08	1.94938	3.9	1.61316	5.09	0.336219	5.9
		51.947	12.538	39.409	139.04	133.575	5.465			0.72752	0.9	0.175595	2	0.551925	2.9	1.94726	3.93	1.87072	5	0.0765376	5.93
		53.561	11.132	42.429	134.186	122.895	11.291			0.750125	0.9	0.155904	1.93	0.59422	2.93	1.87928	3.95	1.72115	4.05	0.158131	6.12
		62.272	11.784	50.488	124.464	109.366	15.098			0.872123	1	0.165036	1.94	0.707087	2.94	1.74312	3.96	1.53168	4.06	0.211448	5.91
		61.199	20.836	40.363	178.119	170.511	7.608			0.857095	0.9	0.291809	1.95	0.565286	2.9	2.49457	4	2.38802	4.07	0.10655	6
		58.771	15.419	43.352	186.395	172.514	13.881			0.823091	0.9	0.215944	1.97	0.607147	2.93	2.61047	4	2.41607	4.09	0.194404	6.1
		70.042	11.974	58.068	137.544	125.388	12.156			0.980942	1	0.167696	1.9	0.813245	2.94	1.92631	4.06	1.75607	5	0.170245	6.03
		25.56	2.962	22.598	186.598	171.638	14.96			0.357969	1.1	0.041483	2	0.316486	2.9	2.61331	4.07	2.4038	5.02	0.209516	6.1
		76.821	26.44	50.381	203.504	188.157	15.347			1.07588	1.08	0.370294	2	0.705588	2.93	2.85008	4.09	2.63515	5.06	0.214936	6.02
		73.36	20.498	52.862	158.977	137.59	21.387			1.02741	1.1	0.287076	1.93	0.740335	2.94	2.22648	4.1	1.92695	5.09	0.299526	6.09
		56.754	12.41	44.344	147.836	138.418	9.418			0.794843	1.07	0.173803	2.05	0.62104	3.1	2.07045	4	1.93855	5	0.1319	6
		68.71	11.866	56.844	168.318	148.638	19.68			0.962287	1	0.166184	2.05	0.796103	3.04	2.3573	4.06	2.08168	4.05	0.275619	5.9
		64.039	18.482	45.557	133.386	120.104	13.282			0.896869	1	0.258841	2.06	0.638028	3.06	1.86808	4.07	1.68206	4.06	0.186015	5.93
		90.135	17.35	72.785	146.1	128.76	17.34			1.26235	1	0.242988	2.07	1.01936	3.08	2.04614	4.09	1.80329	4.07	0.242848	6.12
		111.186	22.57	88.616	167.313	149.007	18.306			1.55717	1	0.316094	2	1.24107	3	2.34323	4.1	2.08685	4.09	0.256376	5.91
		50.455	10.333	40.122	208.972	182.486	26.486			0.706625	0.9	0.144714	2.1	0.561911	2.9	2.92666	4	2.55573	5	0.370938	6
		54.85	12.221	42.629	170.311	167.84	2.471			0.768177	0.9	0.171156	2.05	0.597021	2.93	2.38521	4.06	2.35061	5.02	0.0346065	6.13
		70.098	19.098	51	182.586	171.202	11.384			0.981726	0.9	0.267468	2.06	0.714258	2.94	2.55713	4.07	2.39769	5.06	0.159434	6.07
		47.102	14.044	33.058	194.614	170.714	23.9			0.659666	0.9	0.196687	2.07	0.462979	2.9	2.72558	4.09	2.39086	5.09	0.334721	6.12
		94.99	11.924	83.066	147.648	129.905	17.743			1.33034	1	0.166996	2.09	1.16334	3	2.06782	4.1	1.81933	5	0.248492	6.09
	Average	71.4028	16.0372	55.3656	153.303	135.396	17.907
	STDEV	18.2147	5.38136	16.5777	27.036	27.4022	6.29282
	Relative	1	0.224602	0.775398	2.14702	1.89623	0.250788
		0.255097	0.0753662	0.232171	0.378641	0.38377	0.0881312
		p<0.05
		1_c	2_e	3_d	4_a	5_b	6_e

## Sheet: Figure 2e
	Fig2_e
	pARF19-mVenus	WT			aff1-1				Dot plots	Total		Cytosol		Nucleus		Total		Cytosol		Nucleus
		Total	Cytosol	Nucleus	Total	Cytosol	Nucleus			Y value	X value	Y value	X value	Y value	X value	Y value	X value	Y value	X value	Y value	X value
		80.278	13.271	67.007	58.44	56.5	1.94			1.49593	0.9	0.247296	2.05	1.24863	2.9	1.08899	4.05	1.05284	4.9	0.0361506	6.1
		77.385	13.07	64.315	61.564	59.999	1.565			1.44202	0.9	0.243551	2.1	1.19847	2.93	1.14721	4.06	1.11804	4.93	0.0291628	5.93
		53.706	11.942	41.764	56.42	53.46	2.96			1.00078	0.9	0.222531	2.1	0.778245	2.94	1.05135	4.07	0.996193	4.97	0.0551577	6.12
		55.892	12.979	42.913	57.76	52.99	4.77			1.04151	0.9	0.241855	2.07	0.799656	2.95	1.07632	4.09	0.987434	5	0.0888859	5.91
		39.715	8.807	30.908	80.02	60.02	20			0.740063	1	0.164113	1.9	0.575951	3.1	1.49112	4	1.11843	5.02	0.372687	6
		63.753	22.239	41.514	92.965	71.515	21.45			1.188	0.9	0.414409	2.05	0.773587	3.04	1.73234	4.05	1.33264	5.06	0.399707	6.03
		57.671	28.629	29.042	76.51	60.755	15.755			1.07466	0.9	0.533483	2.05	0.541179	3.06	1.42571	4.06	1.13213	5.09	0.293584	6.12
		34.012	9.291	24.721	114.155	111.66	2.495			0.633792	1	0.173132	2.06	0.46066	3.08	2.1272	4.07	2.08071	5.08	0.0464927	6.1
		47.002	14.652	32.35	67.565	66.125	1.44			0.875852	1	0.273031	2.07	0.602821	3	1.25903	4.09	1.2322	5.1	0.0268335	6.09
		87.782	27.106	60.676	57.865	55.745	2.12			1.63576	0.9	0.505103	2.09	1.13066	3	1.07828	4.1	1.03877	5	0.0395048	6
		27.206	12.956	14.25	85.12	82.305	2.815			0.506966	0.9	0.241427	1.93	0.26554	3.1	1.58616	3.9	1.5337	5.02	0.0524557	6
		36.104	17.94	18.164	127.135	112.335	14.8			0.672775	1.1	0.3343	2.05	0.338474	3.04	2.36908	3.93	2.09329	5.06	0.275788	6.12
		58.994	14.887	44.107	69.265	67.07	2.195			1.09932	1.08	0.27741	2.05	0.821905	3.06	1.29071	3.95	1.24981	5.09	0.0409024	6.12
		49.632	15.922	33.71	64.53	59.755	4.775			0.92486	1.1	0.296696	2.06	0.628164	3.08	1.20247	3.96	1.1135	5	0.088979	5.97
		44.223	22.007	22.216	96.945	91.185	5.76			0.824067	1.07	0.410086	2.1	0.413981	3	1.80651	4	1.69917	5	0.107334	5.91
		42.941	15.692	27.249	128.07	109.105	18.965			0.800178	1	0.29241	2.09	0.507767	3.1	2.3865	4	2.0331	5	0.353401	6.1
		39.179	15.68	23.499	103.5	86.495	17.005			0.730075	1.1	0.292187	2	0.437889	3.04	1.92866	4	1.61178	4.05	0.316877	6.12
		43.584	18.359	25.225	128.622	109.941	18.681			0.81216	1.08	0.342108	2	0.470052	3.06	2.39679	3.9	2.04868	4.06	0.348108	6.07
		45.278	19.358	25.92	74.295	61.08	13.215			0.843726	1.1	0.360724	1.93	0.483002	3.08	1.38444	3.93	1.13819	4.07	0.246253	6.12
		39.51	16.043	23.467	88.765	84.625	4.14			0.736243	1.07	0.298951	2.05	0.437292	3.1	1.65408	3.95	1.57693	4.09	0.0771462	6.09
		43.901	17.012	26.889	90.695	86.78	3.915			0.818067	1	0.317008	2.05	0.501059	3.04	1.69004	3.96	1.61709	5	0.0729535	6
		42.487	17.217	25.27	78.105	72.34	5.765			0.791718	0.9	0.320828	2.06	0.47089	3.06	1.45544	4	1.34801	5	0.107427	6
		65.454	27.593	37.861	101.95	85.225	16.725			1.21969	0.9	0.514178	2.07	0.705515	3.08	1.89977	4	1.58811	5.02	0.31166	6.12
		70.843	27.921	42.922	54.405	51.035	3.37			1.32011	1	0.52029	2.06	0.799824	3	1.0138	4	0.951004	5.06	0.0627978	6.1
		66.17	23.444	42.726	56.955	56.14	0.815			1.23304	1	0.436864	2.1	0.796171	2.95	1.06132	3.9	1.04613	5.09	0.015187	5.97
		26.314	10.256	16.058	71.08	61.3	9.78			0.490344	1	0.191114	2.09	0.29923	2.97	1.32453	4.06	1.14229	5	0.182244	5.91
		29.136	8.803	20.333	78.394	76.794	1.6			0.542931	0.9	0.164038	1.94	0.378892	2.95	1.46082	4.07	1.43101	5	0.029815	6
		27.66	12.489	15.171	126.765	116.33	10.435			0.515426	0.9	0.232724	1.95	0.282702	2.97	2.36218	4.09	2.16773	5	0.194449	6.03
		54.66	11.254	43.406	73.535	72.34	1.195			1.01855	1	0.209711	2.05	0.808843	3	1.37028	4.1	1.34801	4.05	0.0222681	6.07
		39.937	9.097	30.84	106.57	88.715	17.855			0.7442	1.1	0.169517	2.05	0.574683	3	1.98586	4.07	1.65315	4.06	0.332716	6.02
		42.973	17.286	25.687	76.085	65.765	10.32			0.800774	1.08	0.322113	2.06	0.478661	2.9	1.41779	4.09	1.22549	4.07	0.192307	6.12
		51.206	22.268	28.938	72.285	61.245	11.04			0.954191	1.1	0.41495	2.1	0.539241	2.93	1.34698	4.1	1.14126	4.09	0.205723	6
		36.79	11.807	24.983	109.455	93.933	15.522			0.685558	1.07	0.220016	2.09	0.465542	2.94	2.03962	4.06	1.75038	5	0.289242	6.12
		57.496	22.85	34.646	104.96	104.12	0.84			1.0714	1	0.425795	1.94	0.645606	3	1.95586	4.07	1.94021	5	0.0156529	6.1
		64.017	20.998	43.019	79.2	77.48	1.72			1.19292	1.1	0.391284	1.95	0.801631	3	1.47584	4.09	1.44379	5	0.0320511	5.93
		55.71	20.147	35.563	114.515	113.26	1.255			1.03812	1.08	0.375426	1.97	0.662693	3.1	2.13391	4.1	2.11053	5	0.0233861	6.12
		72.725	12.701	60.024	56.48	54.23	2.25			1.35518	1.1	0.236675	1.9	1.11851	3.04	1.05247	4	1.01054	4.05	0.0419273	5.91
		63.832	22.885	40.947	73.77	67.85	5.92			1.18947	1.07	0.426447	2	0.763021	3.06	1.37466	4.06	1.26434	4.06	0.110315	6
		57.261	14.454	42.807	67.3	55.3	12			1.06702	1	0.269341	2	0.797681	3.08	1.25409	4.07	1.03048	4.07	0.223612	6.03
		126.112	22.767	103.345	108.755	102.135	6.62			2.35002	1.1	0.424248	1.93	1.92577	3	2.02658	4.09	1.90322	4.09	0.123359	6.12
		130.131	45.091	85.04	85.81	81.805	4.005			2.42491	1.08	0.840242	1.94	1.58467	3.1	1.59901	4.1	1.52438	5	0.0746306	6.02
		95.083	22.961	72.122	100.7	93.965	6.735			1.77181	1.1	0.427863	1.95	1.34395	3.04	1.87648	4	1.75098	5.02	0.125502	6.09
		62.229	13.982	48.247	59.56	59.115	0.445			1.1596	1.07	0.260546	1.97	0.899052	3.06	1.10986	4	1.10157	5.06	0.00829229	6
		60.011	16.069	43.942	58.15	56.79	1.36			1.11827	1	0.299435	1.9	0.818831	3.08	1.08359	3.9	1.05824	5.09	0.0253427	5.9
		37.036	6.265	30.771	57.965	55.955	2.01			0.690142	0.9	0.116744	2	0.573398	2.9	1.08014	3.93	1.04269	5	0.037455	5.93
		43.526	3.897	39.629	57.39	47.95	9.44			0.811079	0.9	0.0726181	1.93	0.738461	2.93	1.06943	3.95	0.893517	4.05	0.175908	6.12
		39.42	14.761	24.659	79.085	76.615	2.47			0.734566	1	0.275062	1.94	0.459505	2.94	1.4737	3.96	1.42767	4.06	0.0460269	5.91
		43.28	16.617	26.663	107.015	105.575	1.44			0.806495	0.9	0.309647	1.95	0.496848	2.9	1.99416	4	1.96732	4.07	0.0268335	6
		34.444	9.488	24.956	44.445	43.965	0.48			0.641842	0.9	0.176803	1.97	0.465039	2.93	0.828204	4	0.819259	4.09	0.00894449	6.1
		49.207	16.006	33.201	60.46	54.46	6			0.916941	1	0.298261	1.9	0.618679	2.94	1.12663	4.06	1.01483	5	0.111806	6.03
		41.436	20.196	21.24	54.005	52.505	1.5			0.772133	1.1	0.376339	2	0.395794	2.9	1.00635	4.07	0.978397	5.02	0.0279515	6.1
		36.211	11.26	24.951	96.486	93.476	3.01			0.674769	1.08	0.209823	2	0.464946	2.93	1.79795	4.09	1.74186	5.06	0.0560894	6.02
					104.095	80.745	23.35									1.93974		1.50463		0.435112
	Average	53.6643	16.936	36.7283	82.1875	75.0548	7.1327
	STDEV	21.4739	6.95091	17.6817	22.8787	20.4165	6.60342
	Relative	1	0.315591	0.684409	1.53151	1.3986	0.132913
		0.400152	0.129526	0.329488	0.426329	0.380448	0.12305
		p<0.05
		1_b	2_d	3_c	4_a	5_a	6_e

## Sheet: Figure 2f
	Fig2_f
	pARF7-YFP	WT			aff1-1				Dot plots	Total		Cytosol		Nucleus		Total		Cytosol		Nucleus
		Total	Cytosol	Nucleus	Total	Cytosol	Nucleus			Y value	X value	Y value	X value	Y value	X value	Y value	X value	Y value	X value	Y value	X value
		95.72	2.048	93.672	75.458	62.786	12.672			1.93218	0.9	0.0413405	2.05	1.89084	2.9	1.52318	4.05	1.26738	4.9	0.255794	6.1
		34.832	2.865	31.967	87.61	83.805	3.805			0.703111	0.9	0.0578323	2.1	0.645279	2.93	1.76848	4.06	1.69167	4.93	0.0768069	5.93
		32.02	8.7	23.32	65.112	63.87	1.242			0.646349	0.9	0.175616	2.1	0.470733	2.94	1.31434	4.07	1.28927	4.97	0.0250707	6.12
		31.354	7.826	23.528	58.098	56.76	1.338			0.632905	0.9	0.157974	2.07	0.474931	2.95	1.17275	4.09	1.14575	5	0.0270086	5.91
		43.838	6.395	37.443	87.872	79.464	8.408			0.884904	1	0.129088	1.9	0.755816	3.1	1.77377	4	1.60404	5.02	0.169722	6
		37.487	8.969	28.518	60.3	58.8	1.5			0.756705	0.9	0.181046	2.05	0.575658	3.04	1.2172	4.05	1.18692	5.06	0.0302787	6.03
		43.761	5.79	37.971	97.76	55.095	2.665			0.88335	0.9	0.116876	2.05	0.766474	3.06	1.97336	4.06	1.11214	5.09	0.0537951	6.12
		44.052	6.722	37.33	69.636	68.982	0.654			0.889224	1	0.135689	2.06	0.753535	3.08	1.40566	4.07	1.39246	5.08	0.0132015	6.1
		46.164	7.064	39.1	79.758	73.158	6.6			0.931857	1	0.142592	2.07	0.789264	3	1.60998	4.09	1.47675	5.1	0.133226	6.09
		45.025	5.994	39.031	89.204	84.232	4.972			0.908865	0.9	0.120994	2.09	0.787871	3	1.80065	4.1	1.70029	5	0.100364	6
		43.094	8.16	34.934	87.402	84.102	3.3			0.869886	0.9	0.164716	1.93	0.70517	3.1	1.76428	3.9	1.69766	5.02	0.0666131	6
		98.465	7.721	90.744	61.746	55.146	6.6			1.98759	1.1	0.155854	2.05	1.83174	3.04	1.24639	3.93	1.11317	5.06	0.133226	6.12
		33.906	6.904	27.002	58.17	51.57	6.6			0.684419	1.08	0.139363	2.05	0.545057	3.06	1.17421	3.95	1.04098	5.09	0.133226	6.12
		88.729	6.865	81.864	78.888	77.838	1.05			1.79106	1.1	0.138575	2.06	1.65249	3.08	1.59242	3.96	1.57122	5	0.0211951	5.97
		45.927	6.779	39.148	89.514	58.614	0.9			0.927073	1.07	0.136839	2.1	0.790233	3	1.80691	4	1.18317	5	0.0181672	5.91
		68.47	8.463	60.007	50.754	48.096	2.658			1.38212	1	0.170832	2.09	1.21129	3.1	1.02451	4	0.970856	5	0.0536538	6.1
		57.425	5.277	52.148	87.894	81.492	6.402			1.15917	1.1	0.10652	2	1.05265	3.04	1.77421	4	1.64498	4.05	0.129229	6.12
		51.918	2.688	49.23	41.658	95.85	5.808			1.04801	1.08	0.0542594	2	0.993746	3.06	0.840899	3.9	1.93481	4.06	0.117239	6.07
		82.716	10.368	72.348	46.212	44.952	1.26			1.66969	1.1	0.209286	1.93	1.4604	3.08	0.932826	3.93	0.907391	4.07	0.0254341	6.12
		69.097	5.991	63.106	78.608	65.096	13.512			1.39478	1.07	0.120933	2.05	1.27384	3.1	1.58676	3.95	1.31401	4.09	0.27275	6.09
		87.084	9.07	78.014	50.202	48.708	1.494			1.75786	1	0.183085	2.05	1.57477	3.04	1.01337	3.96	0.983209	5	0.0301576	6
		56.202	4.291	51.911	86.46	76.572	9.888			1.13448	0.9	0.0866172	2.06	1.04786	3.06	1.74526	4	1.54567	5	0.199597	6
		62.71	8.694	54.016	73.902	63.366	10.536			1.26585	0.9	0.175495	2.07	1.09036	3.08	1.49177	4	1.27909	5.02	0.212677	6.12
		57.163	6.86	50.303	85.944	61.512	24.432			1.15388	1	0.138474	2.06	1.01541	3	1.73485	4	1.24167	5.06	0.493179	6.1
		37.11	6.464	30.646	74.766	70.716	4.05			0.749094	1	0.130481	2.1	0.618614	2.95	1.50921	3.9	1.42746	5.09	0.0817524	5.97
		43.794	3.573	40.221	50.04	80.698	9.342			0.884016	1	0.0721238	2.09	0.811892	2.97	1.0101	4.06	1.62895	5	0.188576	5.91
		46.348	2.42	43.928	70.326	59.88	10.446			0.935571	0.9	0.0488496	1.94	0.886721	2.95	1.41959	4.07	1.20872	5	0.210861	6
		38.355	8.321	30.034	42.528	97.86	4.668			0.774226	0.9	0.167966	1.95	0.60626	2.97	0.858461	4.09	1.97538	5	0.0942272	6.03
		46.913	1.676	45.237	63.39	62.226	1.164			0.946976	1	0.0338314	2.05	0.913144	3	1.27958	4.1	1.25608	4.05	0.0234963	6.07
		36.546	2.26	34.286	92.772	57.354	5.418			0.73771	1.1	0.0456199	2.05	0.69209	3	1.87268	4.07	1.15774	4.06	0.109367	6.02
		36.035	4.214	31.821	101.442	50.194	1.248			0.727395	1.08	0.0850629	2.06	0.642332	2.9	2.04769	4.09	1.01321	4.07	0.0251919	6.12
		34.126	8.952	25.174	70.696	57.45	13.246			0.68886	1.1	0.180703	2.1	0.508157	2.93	1.42705	4.1	1.15967	4.09	0.267381	6
		32.846	8.578	24.268	84.75	78.162	6.588			0.663022	1.07	0.173154	2.09	0.489869	2.94	1.71075	4.06	1.57776	5	0.132984	6.12
		54.083	12.395	41.688	96.048	89.826	6.222			1.09171	1	0.250203	1.94	0.841505	3	1.9388	4.07	1.81321	5	0.125596	6.1
		33.709	3.499	30.21	65.352	55.446	9.906			0.680443	1.1	0.0706301	1.95	0.609813	3	1.31918	4.09	1.11922	5	0.19996	5.93
		49.228	13.07	36.158	93.6	74.38	19.22			0.993706	1.08	0.263828	1.97	0.729878	3.1	1.88939	4.1	1.50142	5	0.387971	6.12
		37.458	3.524	33.934	73.41	66.924	6.486			0.756119	1.1	0.0711347	1.9	0.684984	3.04	1.48184	4	1.35091	4.05	0.130925	5.91
		41.48	9.232	32.248	42.435	84.83	7.605			0.837306	1.07	0.186355	2	0.650951	3.06	0.856584	4.06	1.71236	4.06	0.153513	6
		38.386	8.003	30.383	39.753	92.725	7.028			0.774852	1	0.161547	2	0.613305	3.08	0.802446	4.07	1.87173	4.07	0.141866	6.03
		44.026	7.89	36.136	40.266	33.942	6.324			0.888699	1.1	0.159266	1.93	0.729434	3	0.812801	4.09	0.685146	4.09	0.127655	6.12
		27.329	1.562	25.767	44.072	98.745	5.327			0.551657	1.08	0.0315302	1.94	0.520127	3.1	0.889628	4.1	1.99325	5	0.10753	6.02
		80.105	8.913	71.192	60.606	57.06	3.546			1.61698	1.1	0.179916	1.95	1.43707	3.04	1.22338	4	1.1518	5.02	0.0715788	6.09
		42.709	5.271	37.438	39.57	38.292	1.278			0.862115	1.07	0.106399	1.97	0.755715	3.06	0.798752	4	0.772954	5.06	0.0257974	6
		37.007	10.241	26.766	93.162	80.592	12.57			0.747015	1	0.206723	1.9	0.540293	3.08	1.88055	3.9	1.62681	5.09	0.253735	5.9
		40.492	3.106	37.386	101.766	78.7	3.066			0.817363	0.9	0.062697	2	0.754666	2.9	2.05423	3.93	1.58862	5	0.0618896	5.93
		29.362	5.585	23.777	102.09	88.788	13.302			0.592695	0.9	0.112738	1.93	0.479957	2.93	2.06077	3.95	1.79226	4.05	0.268511	6.12
		38.747	2.526	36.221	105.715	51.17	14.545			0.782139	1	0.0509893	1.94	0.731149	2.94	2.13394	3.96	1.03291	4.06	0.293602	5.91
		32.792	7.012	25.78	97.278	75.21	22.068			0.661932	0.9	0.141543	1.95	0.52039	2.9	1.96363	4	1.51817	4.07	0.44546	6
		40.663	4.707	35.956	95.304	54.27	11.034			0.820815	0.9	0.0950145	1.97	0.7258	2.93	1.92379	4	1.09548	4.09	0.22273	6.1
		37.378	4.32	33.058	88.122	76.575	11.547			0.754504	1	0.0872026	1.9	0.667302	2.94	1.77881	4.06	1.54573	5	0.233085	6.03
		92.368	7.65	84.718	65.94	55.56	10.38			1.86452	1.1	0.154421	2	1.7101	2.9	1.33105	4.07	1.12152	5.02	0.209528	6.1
		85.382	1.103	84.279	49.284	97.476	11.808			1.7235	1.08	0.0222649	2	1.70124	2.93	0.994836	4.09	1.96763	5.06	0.238354	6.02
		33.674	3.583	30.091	63.48	56.196	7.284			0.679736	1.1	0.0723257	1.9	0.60741	2.9	1.28139	4.09	1.13436	5.06	0.147033	6.1
	Average	49.5398	6.22932	43.3105	72.7571	68.3229	7.26438
	STDEV	19.1311	2.81804	19.0001	19.7574	16.0038	5.41743
	Relative	1	0.125744	0.874256	1.46866	1.37915	0.146637
		0.386176	0.0568844	0.383532	0.398818	0.323048	0.109355
		p<0.05
		1_b	2_c	3_b	4_a	5_a	6_c

## Sheet: Figure 2g_2h
	Fig2_g													Fig2_h
						WT			aff1-1										WT			aff1-1
				35S-YFP-ARF19		Total	Cytosol	Nucleus	Total	Cytosol	Nucleus						35S-ARF7-HA		Total	Cytosol	Nucleus	Total	Cytosol	Nucleus
					Repeat1	18713.2	2406.38	10704.8	42768.2	45688.8	1174.36							Repeat1	23360.4	2199.51	14629.6	40120.1	46759	8818.56
					Repeat2	24960.8	6661.71	23971	50494	45957.7	8052.75							Repeat2	13351	3125.52	11789	51869.6	51878	5303.54
					Repeat3	24378.1	9946.28	19756.6	52011.1	53093.7	8769.56							Repeat3	28538.8	1306.08	22013.6	54845.6	47613	5827.84
					Repeat4	20782.4	7324.85	18804.6	44101.6	38554.2	9982.48							Repeat4	29997.6	5477.59	25592	46926.8	44337.9	8024.85
					Average	22208.6	6584.81	18309.2	47343.7	45823.6	6994.79							Average	23811.9	3027.17	18506	48440.5	47647	6993.7
					STDEV	2575.5	2707.05	4801.63	3973.51	5141.38	3430.48							STDEV	6523.8	1554.14	5537.56	5574.59	2722.2	1467.08
					Relative	1	0.296498	0.82442	2.13177	2.06333	0.314958							Relative	1	0.127128	0.777175	2.0343	2.00097	0.293706
						0.115969	0.121892	0.216206	0.178917	0.231504	0.154466								0.273972	0.0652673	0.232554	0.234109	0.114321	0.061611
						1	2	3	4	5	6
					Dot plots													Dot plots
					Y values	0.842612	0.108353	0.482012	1.92575	2.05726	0.0528783							Y values	0.981039	0.0923701	0.614379	1.68487	1.96368	0.370342
						1.12392	0.299961	1.07935	2.27362	2.06936	0.362596								0.560685	0.131258	0.49509	2.1783	2.17865	0.222726
						1.09768	0.447857	0.889589	2.34193	2.39068	0.394872								1.19851	0.0548496	0.924477	2.30328	1.99954	0.244745
						0.935779	0.32982	0.846726	1.98579	1.736	0.449487								1.25977	0.230035	1.07475	1.97073	1.862	0.33701
					X values	0.93	1.95	3.03	3.93	5.08	6							X values	0.93	1.93	3.07	3.97	5.07	6.07
						0.92	2.1	2.93	3.91	4.91	6.1								1	2.07	2.93	3.93	5.07	6.07
						1.1	1.93	2.91	4.08	5	5.91								1.07	2	2.93	4.07	4.93	5.93
						1.1	1.91	3.09	4.07	4.93	6.08								0.93	2	3.07	4.07	4.93	5.93
					p<0.05	b	c	b	a	a	c							p<0.05	b	c	b	a	a	c

## Sheet: Figure 3b_3c_3d_3e
	Fig3_b				Fig3_c									Fig3_d							Fig3_e
																					HA3-ARF1					35S:ARF7-HA					35S:YFP-ARF19
					Repeat 1		GFP	HSC70													Repeat1	a-YFP	a-HSC70			Repeat1	a-YFP	a-HSC70			Repeat1	a-YFP	a-HSC70
					Wt	3D	62712.4	29385.3	2.13414	1											DMSO	25113.7	55433.1	0.453045		DMSO	12517.1	63413.8	0.197387		DMSO	32529.2	57588.5	0.564855
						4D	17813.5	30259.9	0.588683	0.27584											MG132	67945.2	56438	1.20389		MG132	71513	68553.6	1.04317		MG132	75397.6	59633.1	1.26436
						5D	6381.51	28749.9	0.221966	0.104007											Repeat2					Repeat2					Repeat2
																					DMSO	14914.1	45877.7	0.325083		DMSO	19980.6	60574.5	0.329852		DMSO	22816.2	51709.6	0.441236
					aff1-1	3D	99493.2	28192.1	3.52912	1.65365											MG132	65191.9	59682.7	1.09231		MG132	67943	72621.2	0.935581		MG132	62974.9	69621.1	0.904538
						4D	51489.8	27418.4	1.87793	0.879944											Repeat3					Repeat3					Repeat3
						5D	35376.4	29672.9	1.19221	0.558638											DMSO	21385.2	46773.9	0.457205		DMSO	15527.5	57861.6	0.268356		DMSO	33039.4	61644	0.53597
					Repeat 2																MG132	65409.2	62749	1.04239		MG132	73050.6	68993.5	1.0588		MG132	69685.2	68347.3	1.01958
					Wt	3D	86207.1	37170.8	2.31921	1.08672													DMSO	MG132
						4D	34581.6	33900.7	1.02009	0.477984												Repeat1	0.453045	1.20389			Repeat1	0.197387	1.04317			Repeat1	0.564855	1.26436
						5D	8410.15	29653.1	0.283618	0.132895												Repeat2	0.325083	1.09231			Repeat2	0.329852	0.935581			Repeat2	0.441236	0.904538
																						Repeat3	0.457205	1.04239			Repeat3	0.268356	1.0588			Repeat3	0.53597	1.01958
					aff1-1	3D	146023	35520.5	4.11095	1.92628												Average	0.411778	1.11286			Average	0.265199	1.01252			Average	0.514021	1.06282
						4D	85787.5	32489.4	2.64048	1.23725												STD	0.0751082	0.0826867			STD	0.0662892	0.0670865			STD	0.0646665	0.183767
						5D	27662.6	31737.2	0.871615	0.408414
					Repeat 3																	Relative	1	2.70259			Relative	1	3.81796			Relative	1	2.06767
					Wt	3D	60418.2	26915.8	2.24471	1.05181													0.1824	0.200804				0.249961	0.252967				0.125805	0.35751
						4D	30276.6	29744.6	1.01789	0.476953												p<0.01		**			p<0.01		**			p<0.01		**
						5D	6029.16	26751.6	0.225375	0.105605
					aff1-1	3D	86309.2	23844.7	3.61964	1.69606
						4D	46925.6	27007.9	1.73748	0.814132
						5D	31608.7	27588.2	1.14573	0.536857
					Summary	Wt			aff1-1
					Repeat1	1	0.27584	0.104007	1.65365	0.879944	0.558638
					Repeat2	1.08672	0.477984	0.132895	1.92628	1.23725	0.408414
					Repeat3	1.05181	0.476953	0.105605	1.69606	0.814132	0.536857
					Averge	1.04618	0.410259	0.114169	1.75866	0.97711	0.501303
					Stdev	0.0356262	0.0950494	0.0132575	0.11978	0.185901	0.0662816
						3 Day	4 Day	5 Day	3 Day	4 Day	5 Day
					p<0.05	c	b	a	d	c	b
																					Dot plots					Dot plots					Dot plots
																					Relative	1	2.70259			Relative	1	3.81796			Relative	1	2.06767
																						0.1824	0.200804				0.249961	0.252967				0.125805	0.35751
																					Y values	1.10022	2.92364			Y values	0.744298	3.93354			Y values	1.0989	2.45974
																						0.789463	2.65267				1.24379	3.52785				0.858402	1.75973
																						1.11032	2.53145				1.01191	3.9925				1.0427	1.98353
																					X values	0.93	1.93			X values	0.93	2.1			X values	0.93	1.94
																						0.9	2.12				0.9	2.1				0.9	2.1
					Dot plots																	1.1	1.9				1.1	1.94				1.1	1.95
					Relative	1.04618	0.410259	0.114169	1.75866	0.97711	0.501303
						0.0356262	0.0950494	0.0132575	0.11978	0.185901	0.0662816
					Dot plots
					Y values	1	0.27584	0.104007	1.65365	0.879944	0.558638
						1.08672	0.477984	0.132895	1.92628	1.23725	0.408414
						1.05181	0.476953	0.105605	1.69606	0.814132	0.536857
					X values	0.93	1.93	3.1	3.97	5.07	6.1
						0.9	2.07	3	3.93	5.07	6.07
						1.1	1.9	2.9	4.07	4.93	5.9
																					t-Test: Paired Two Sample for Means					t-Test: Paired Two Sample for Means					t-Test: Paired Two Sample for Means
																						Variable 1	Variable 2				Variable 1	Variable 2				Variable 1	Variable 2
																					Mean	0.411778	1.11286			Mean	0.265199	1.01252			Mean	0.514021	1.06282
																					Variance	0.00376083	0.00455806			Variance	0.00439426	0.0045006			Variance	0.00278784	0.0225137
																					Observations	4	4			Observations	3	3			Observations	4	4
																					Pearson Correlation	0.188169				Pearson Correlation	-0.776529				Pearson Correlation	0.875845
																					Hypothesized Mean Difference	0				Hypothesized Mean Difference	0				Hypothesized Mean Difference	0
																					df	3				df	2				df	3
																					t Stat	-17.0532				t Stat	-10.2972				t Stat	-10.2693
																					P(T<=t) one-tail	0.000219622				P(T<=t) one-tail	0.00464988				P(T<=t) one-tail	0.000984447
																					t Critical one-tail	2.35336				t Critical one-tail	2.91999				t Critical one-tail	2.35336
																					P(T<=t) two-tail	0.000439244				P(T<=t) two-tail	0.00929976				P(T<=t) two-tail	0.00196889
																					t Critical two-tail	3.18245				t Critical two-tail	4.30265				t Critical two-tail	3.18245

## Sheet: Figure 4a_4b
	Fig4_a																						Fig4_b
							GFP	HSC70	GFP/HSC70		GFP	HSC70	GFP/HSC70		GFP	HSC70	GFP/HSC70		GFP	HSC70	GFP/HSC70							aff1-1x35S-ARF7-HA		Repeat 1					Repeat 2					Repeat 3
						GST	0h				4h				8h				16h
						Repeat 1	41775.3	16646.3	2.50959		35392.6	16625.6	2.1288		26621.3	15983	1.6656		9556.72	20603.7	0.463836								hour	HA	HSC70	HA/HSC70		HA	HSC70	HA/HSC70		HA	HSC70	HA/HSC70
						Repeat 2	60791.1	17489.1	3.47594		37220	16965.6	2.19385		35334.2	14615.5	2.41759		8188.31	15251.2	0.536896							GST	0	18962.6	17198.6	1.10257		28796.8	22944.3	1.25507		18643	18806.8	0.991293
						Repeat 3	38325.7	16580	2.31157		29519.1	15295	1.92998		29511.3	14079.1	2.09611		14049.6	14604.4	0.962014								4	16180.4	18604.3	0.869718		22796.8	23396.5	0.974364		14495.7	18045.7	0.803277
						Repeat 4	48337.5	16464.4	2.93588		35973.6	17797.3	2.0213		30083.3	18510.6	1.6252		10414.7	18703.3	0.556837								8	12946	21014.7	0.616044		8451.38	19194.7	0.440298		8901.84	16392.7	0.543038
						Average			2.80824				2.06848				1.95112				0.629896								16	2080.08	20654.9	0.100706		1751.84	16890.3	0.103719		4752.79	18059	0.263182
																												AFF1CDS	0	20886.2	20254	1.03121		23567.2	18013.4	1.30832		22466.7	18221.1	1.233
																													4	8908.13	17152.3	0.519356		10061.4	21969.9	0.457962		12078.3	22804.8	0.529636
						GST-AFF1C	0h				4h				8h				16h										8	2725.72	24685.1	0.11042		5018.67	23747.2	0.211337		6098.79	22113.3	0.275798
						Repeat 1	56957.6	15836.7	3.59656		25740.7	17878.1	1.43978		24373.6	16725.6	1.45727		753.74	23634.3	0.0318918								16	270.678	22360.3	0.0121053		528.335	23486.1	0.0224956		213.142	20928.2	0.0101845
						Repeat 2	62314	18429.6	3.3812		23429.1	20655.8	1.13426		20006.2	17990.8	1.11202		1030.91	21999.8	0.0468601							AFF1CDS-NoFBOX	0	23228.4	20816.9	1.11584		23718.4	21607.4	1.09769		21165.1	18409.8	1.14966
						Repeat 3	38073.7	18135.1	2.09944		22578	19744.9	1.14348		24177.2	20840.4	1.16011		1062.06	22569.4	0.0470575								4	18796.4	17695.7	1.0622		18664.1	23276	0.801861		13650	16835.1	0.810802
						Repeat 4	43085.8	18986.5	2.26928		23655.7	17920.4	1.32005		23755.3	20369.7	1.16621		1351.38	20825.7	0.0648899								8	17430.8	16885.7	1.03228		16188.3	22467.5	0.720519		17169.4	22787.2	0.753466
						Average			2.83662				1.25939				1.2239				0.0476748								16	16040.3	18585.7	0.863048		15021.3	24249.7	0.619444		15332.4	21431.9	0.715401
																													GST				GST-AFF1C				GST-No-F-AFF1C
																												Hour	0	4	8	16	0	4	8	16	0	4	8	16
						GST-No-F-AFF1C	0h				4h				8h				16h									Repeat 1	1.10257	0.869718	0.558735	0.100706	1.03121	0.519356	0.11042	0.0121053	1.11584	1.0622	1.03228	0.863048
						Repeat 1	45155.6	14896.2	3.03135		39572.5	15195.1	2.6043		38171.8	13507.6	2.82595		30676.4	13027.1	2.35482							Repeat 2	1.25507	0.974364	0.399338	0.103719	1.30832	0.457962	0.211337	0.0224956	1.09769	0.801861	0.720519	0.619444
						Repeat 2	62968.7	19783.6	3.18287		64195.3	19409.2	3.30747		50233	18697.7	2.68659		35073.1	16119.5	2.17582							Repeat 3	0.991293	0.803277	0.49252	0.263182	1.233	0.529636	0.275798	0.0101845	1.14966	0.810802	0.753466	0.715401
						Repeat 3	38196.4	15979.7	2.3903		39327.1	16647.3	2.36237		39888.1	17103.3	2.33219		27232.2	15295.8	1.78037
						Repeat 4	43787.4	16130.9	2.71451		35181.1	16016.8	2.19651		38849.4	16921.9	2.29581		23239.9	13285.6	1.74925							Average	1.11631	0.882453	0.483531	0.155869	1.19085	0.502318	0.199185	0.0149285	1.12107	0.891621	0.835423	0.732631
						Average			2.82976				2.61766				2.53513				2.01506							Std	0.132425	0.0862513	0.0800777	0.0929477	0.143282	0.038756	0.0833562	0.00662336	0.0263758	0.147793	0.17128	0.122713
																												Relative	1	0.790508	0.433151	0.139629	1.06677	0.44998	0.178431	0.013373	1.00426	0.798721	0.748378	0.656297
																													0.118627	0.0772646	0.0717342	0.0832633	0.128353	0.0347179	0.0746711	0.00593326	0.0236276	0.132394	0.153434	0.109927
							GST				GST-AFF1C				GST-No-F-AFF1C
						hour	0	4	8	16	0	4	8	16	0	4	8	16
						Repeat 1	2.50959	2.1288	1.6656	0.463836	3.59656	1.43978	1.45727	0.0318918	3.03135	2.6043	2.82595	2.35482
						Repeat 2	3.47594	2.19385	2.41759	0.536896	3.3812	1.13426	1.11202	0.0468601	3.18287	3.30747	2.68659	2.17582
						Repeat 3	2.31157	1.92998	2.09611	0.962014	2.09944	1.14348	1.16011	0.0470575	2.3903	2.36237	2.33219	1.78037
						Repeat 4	2.93588	2.0213	1.6252	0.556837	2.26928	1.32005	1.16621	0.0648899	2.71451	2.19651	2.29581	1.74925
						Average	2.80824	2.06848	1.95112	0.629896	2.83662	1.25939	1.2239	0.0476748	2.82976	2.61766	2.53513	2.01506
						Std	0.515748	0.116569	0.376988	0.224993	0.761442	0.147549	0.157452	0.013497	0.352009	0.48941	0.262029	0.298337
						Relative	1	0.736576	0.694785	0.224303	1.01011	0.448463	0.435825	0.0169768	1.00766	0.932135	0.902748	0.717554
							0.183655	0.0415098	0.134244	0.0801187	0.271145	0.0525415	0.0560677	0.00480623	0.125349	0.174276	0.093307	0.106236
																												p<0.05	1_a	2_b	3_c	4-de	5-a	6-c	7-d	8-e	9-a	10-b	11-b	12-b
																												Dot plots
																												Relative	1	0.790508	0.433151	0.139629	1.06677	0.44998	0.178431	0.013373	1.00426	0.798721	0.748378	0.656297
																													0.118627	0.0772646	0.0717342	0.0832633	0.128353	0.0347179	0.0746711	0.00593326	0.0236276	0.132394	0.153434	0.109927
																												Dot plots
																												Y values	0.98769	0.7791	0.500519	0.0902136	0.923769	0.465244	0.0989148	0.010844	0.999583	0.951526	0.924727	0.773125
																													1.1243	0.872843	0.35773	0.0929123	1.172	0.410246	0.189318	0.0201518	0.983323	0.718313	0.645446	0.554903
																													0.888008	0.719582	0.441204	0.23576	1.10453	0.474452	0.247062	0.00912332	1.02988	0.726323	0.67496	0.640862
						p<0.05	1_a	2_cd	3_d	4-f	5-a	6-e	7-e	8-g	9-a	10-a	11-abc	12-bcd
																												X values	0.9	1.9	3.15	3.92	5.09	6.13	7.1	8.09	8.87	9.96	10.9	11.86
																													0.88	2.15	2.95	4.1	5.12	6.07	6.88	7.9	9	9.9	10.9	12.1
						Dot plots																							1.1	1.9	2.89	4.07	4.88	5.88	6.89	7.98	9.12	10.1	11.05	11.98
						Relative	1	0.736576	0.694785	0.224303	1.01011	0.448463	0.435825	0.0169768	1.00766	0.932135	0.902748	0.717554
							0.183655	0.0415098	0.134244	0.0801187	0.271145	0.0525415	0.0560677	0.00480623	0.125349	0.174276	0.093307	0.106236
						Dot plots
						Y values	0.893651	0.758054	0.593112	0.165169	1.28072	0.512699	0.518925	0.0113565	1.07945	0.927376	1.00631	0.838539
							1.23776	0.781219	0.86089	0.191186	1.20403	0.403905	0.395985	0.0166866	1.1334	1.17777	0.956681	0.774797
							0.823136	0.687255	0.746413	0.342568	0.7476	0.407188	0.413111	0.0167569	0.851174	0.841227	0.830479	0.633979
						X values	0.93	1.93	3.1	3.97	5.07	6.1	7.1	8.09	8.9	9.96	10.9	12
							0.9	2.07	3	3.93	5.07	6.07	6.9	8	8.9	10	10.9	12.1
							1.1	1.9	2.9	4.07	4.93	5.9	6.92	7.92	9.06	10	11.05	11.98

## Sheet: Figure 5
											Fig5f																					Fig5f
											pUBQ-YFP-ARF19						Dot plots															pUBQ-YFP-ARF19K						Dot plots
											WT			aff1-1				Total		Cytosol		Nucleus		Total		Cytosol		Nucleus				WT			aff1-1				Total		Cytosol		Nucleus		Total		Cytosol		Nucleus
											Total	Cytosol	Nucleus	Total	Cytosol	Nucleus		Y value	X value	Y value	X value	Y value	X value	Y value	X value	Y value	X value	Y value	X value			Total	Cytosol	Nucleus	Total	Cytosol	Nucleus		Y value	X value	Y value	X value	Y value	X value	Y value	X value	Y value	X value	Y value
											51.048	3.321	47.727	58.9001	58.2241	0.676		1.21105	0.9	0.0787869	2.05	1.13227	2.9	1.39734	4.05	1.3813	4.9	0.0160373	6.1			65.349	4.32	61.029	117.029	97.639	19.39		1.0745	0.9	0.0710316	2.05	1.00347	2.9	1.92425	4.05	1.60543	4.9	0.31882
											43.787	6.106	37.681	62.3237	61.3097	1.014		1.0388	0.9	0.144858	2.1	0.893938	2.93	1.47856	4.06	1.4545	4.93	0.024056	5.93			84.056	2.244	81.812	94.172	82.05	12.122		1.38209	0.9	0.036897	2.1	1.34519	2.93	1.54842	4.06	1.34911	4.93	0.199316
											43.102	10.99	32.112	56.9083	55.7253	1.183		1.02254	0.9	0.260725	2.1	0.76182	2.94	1.35008	4.07	1.32202	4.97	0.0280653	6.12			61.61	1.463	60.147	106.648	89.764	16.884		1.01302	0.9	0.0240554	2.1	0.988967	2.94	1.75356	4.07	1.47594	4.97	0.277615
											56.549	3.917	52.632	76.5466	73.0567	3.48985		1.34156	0.9	0.0929263	2.07	1.24863	2.95	1.81598	4.09	1.73319	5	0.0827926	5.91			59.98	5.541	54.439	93.847	72.218	21.629		0.986221	0.9	0.0911079	2.07	0.895113	2.95	1.54308	4.09	1.18744	5	0.355635
											50.945	7.578	43.367	86.169	84.479	1.69		1.20861	1	0.179779	1.9	1.02883	3.1	2.04426	4	2.00417	5.02	0.0400933	6			89.35	7.629	81.721	155.522	127.99	27.532		1.46914	1	0.12544	1.9	1.3437	3.1	2.55717	4	2.10448	5.02	0.452695
											67.772	11.716	56.056	62.588	61.743	0.845		1.60781	0.9	0.277948	2.05	1.32986	3.04	1.48483	4.05	1.46478	5.06	0.0200466	6.03			69.536	1.945	67.591	143.754	110.932	32.822		1.14335	0.9	0.0319807	2.05	1.11137	3.04	2.36368	4.05	1.824	5.06	0.539676
											52.054	1.287	50.767	87.0931	83.7131	3.38		1.23492	0.9	0.0305326	2.05	1.20439	3.06	2.06618	4.06	1.986	5.09	0.0801866	6.12			35.019	3.212	31.807	119.509	90.232	29.277		0.5758	0.9	0.0528133	2.05	0.522987	3.06	1.96503	4.06	1.48364	5.09	0.481387
											66.552	11.085	55.467	95.4754	89.9289	5.54658		1.57887	1	0.262979	2.06	1.31589	3.08	2.26504	4.07	2.13346	5.08	0.131586	6.1			90.847	6.546	84.301	125.115	108.351	16.764		1.49375	1	0.107633	2.06	1.38612	3.08	2.0572	4.07	1.78156	5.08	0.275642
											51.877	2.045	49.832	104.307	97.4934	6.81408		1.23072	1	0.0485152	2.07	1.18221	3	2.47457	4.09	2.31292	5.1	0.161656	6.09			60.829	8.555	52.274	145.203	131.237	13.966		1.00018	1	0.140666	2.07	0.859515	3	2.3875	4.09	2.15786	5.1	0.229636
											74.078	9.879	64.199	100.814	98.2382	2.57556		1.75741	0.9	0.234368	2.09	1.52305	3	2.39169	4.1	2.33059	5	0.0611022	6			46.62	5.677	40.943	114.843	91.147	23.696		0.766549	0.9	0.0933441	2.09	0.673205	3	1.88831	4.1	1.49868	5	0.389621
											55.466	9.986	45.48	90.2753	88.2111	2.0642		1.31587	0.9	0.236906	1.93	1.07896	3.1	2.14168	3.9	2.09271	5.02	0.0489707	6			52.851	4.153	48.698	107.172	82.602	24.57		0.869003	0.9	0.0682857	1.93	0.800717	3.1	1.76218	3.9	1.35818	5.02	0.403992
											67.326	8.666	58.66	101.191	93.0599	8.13059		1.59723	1.1	0.205591	2.05	1.39164	3.04	2.40063	3.93	2.20774	5.06	0.192889	6.12			37.999	4.359	33.64	121.853	92.661	29.192		0.624799	1.1	0.0716729	2.05	0.553126	3.04	2.00357	3.93	1.52358	5.06	0.479989
											53.759	12.625	41.134	114.186	108.282	5.90317		1.27537	1.08	0.299513	2.05	0.975856	3.06	2.70892	3.95	2.56888	5.09	0.140046	6.12			74.566	4.987	69.579	107.979	84.237	23.742		1.22605	1.08	0.0819988	2.05	1.14405	3.06	1.77544	3.95	1.38507	5.09	0.390378
											48.749	7.988	40.761	90.7674	86.8702	3.89714		1.15651	1.1	0.189506	2.06	0.967007	3.08	2.15335	3.96	2.06089	5	0.0924551	5.97			59.681	4.613	55.068	176.272	143.572	32.7		0.981305	1.1	0.0758493	2.06	0.905456	3.08	2.89835	3.96	2.36068	5	0.53767
											28.801	5.759	23.042	62.2109	58.7769	3.43408		0.68327	1.07	0.136626	2.1	0.546645	3	1.47588	4	1.39441	5	0.0814696	5.91			56.091	1.877	54.214	100.141	86.907	13.234		0.922276	1.07	0.0308626	2.1	0.891414	3	1.64657	4	1.42897	5	0.2176
											31.534	8.67	22.864	107.139	99.3843	7.75514		0.748107	1	0.205686	2.09	0.542422	3.1	2.54176	4	2.35778	5	0.183982	6.1			57.602	1.749	55.853	114.886	82.968	31.918		0.947121	1	0.0287579	2.09	0.918363	3.1	1.88901	4	1.3642	5	0.524812
											37.531	7.081	30.45	103.303	98.3298	4.97367		0.890379	1.1	0.167988	2	0.722391	3.04	2.45075	4	2.33276	4.05	0.117995	6.12			69.264	7.637	61.627	116.369	91.815	24.554		1.13887	1.1	0.125571	2	1.0133	3.04	1.9134	4	1.50967	4.05	0.403729
											26.198	4.96	21.238	107.364	105.157	2.20714		0.621517	1.08	0.11767	2	0.503847	3.06	2.54708	3.9	2.49472	4.06	0.0523618	6.07			40.614	1.774	38.84	162.018	126.41	35.608		0.667796	1.08	0.029169	2	0.638627	3.06	2.66398	3.9	2.0785	4.06	0.585485
											39.464	6.005	33.459	104.069	101.663	2.40533		0.936238	1.1	0.142462	1.93	0.793776	3.08	2.46891	3.93	2.41185	4.07	0.0570637	6.12			59.343	6.862	52.481	124.653	105.083	19.57		0.975747	1.1	0.112828	1.93	0.862919	3.08	2.04961	3.93	1.72783	4.07	0.32178
											25.394	1.414	23.98	75.8803	70.8103	5.07		0.602443	1.07	0.0335455	2.05	0.568898	3.1	1.80017	3.95	1.67989	4.09	0.12028	6.09			57.881	6.335	51.546	153.701	120.498	33.203		0.951708	1.07	0.104163	2.05	0.847545	3.1	2.52723	3.95	1.98129	4.09	0.54594
											25.767	0.603	25.164	104.926	96.4763	8.45		0.611292	1	0.0143055	2.05	0.596987	3.04	2.48925	3.96	2.28879	5	0.200466	6			53.295	6.458	46.837	114.572	98.301	16.271		0.876303	1	0.106186	2.05	0.770117	3.04	1.88385	3.96	1.61631	5	0.267536
											22.08	0.633	21.447	103.732	96.6311	7.10111		0.523822	0.9	0.0150172	2.06	0.508805	3.06	2.46093	4	2.29246	5	0.168466	6			70.249	3.171	67.078	138.512	110.179	28.333		1.15507	0.9	0.0521392	2.06	1.10293	3.06	2.27748	4	1.81162	5	0.465865
											33.459	1.35	32.109	113.983	109.195	4.78777		0.793776	0.9	0.0320272	2.07	0.761749	3.08	2.70411	4	2.59053	5.02	0.113584	6.12			56.164	4.634	51.53	124.57	104.864	19.706		0.923477	0.9	0.0761945	2.07	0.847282	3.08	2.04824	4	1.72423	5.02	0.324016
											38.287	1.579	36.708	60.5572	59.3066	1.2506		0.908315	1	0.0374599	2.06	0.870855	3	1.43665	4	1.40698	5.06	0.029669	6.1			50.004	2.06	47.944	103.832	89.551	14.281		0.822191	1	0.0338716	2.06	0.788319	3	1.70726	4	1.47244	5.06	0.234815
											50.689	2.51	48.179	65.1132	62.2013	2.91187		1.20254	1	0.0595468	2.1	1.14299	2.95	1.54473	3.9	1.47565	5.09	0.0690807	5.97			89.365	3.051	86.314	152.064	122.745	29.319		1.46938	1	0.0501661	2.1	1.41922	2.95	2.50031	3.9	2.01823	5.09	0.482078
											55.536	4.139	51.397	113.156	108.931	4.225		1.31753	1	0.098193	2.09	1.21933	2.97	2.68449	4.06	2.58426	5	0.100233	5.91			57.254	2.898	54.356	154.48	115.25	39.23		0.941399	1	0.0476504	2.09	0.893749	2.97	2.54004	4.06	1.895	5	0.645039
											30.316	1.013	29.303	64.2045	63.0215	1.183		0.719212	0.9	0.0240322	1.94	0.69518	2.95	1.52318	4.07	1.49511	5	0.0280653	6			62.842	4.399	58.443	124.333	91.848	32.485		1.03328	0.9	0.0723306	1.94	0.960949	2.95	2.04435	4.07	1.51021	5	0.534135
											17.107	0.54	16.567	85.8319	83.5554	2.27643		0.405844	0.9	0.0128109	1.95	0.393033	2.97	2.03626	4.09	1.98226	5	0.0540057	6.03			64.345	3.175	61.17	95.574	87.161	8.413		1.05799	0.9	0.0522049	1.95	1.00579	2.97	1.57148	4.09	1.43314	5	0.138331
											16.594	0.652	15.942	66.8374	65.2167	1.62071		0.393673	1	0.0154679	2.05	0.378205	3	1.58564	4.1	1.54719	4.05	0.0384495	6.07			63.536	4.103	59.433	126.592	101.213	25.379		1.04469	1	0.0674636	2.05	0.977227	3	2.08149	4.1	1.66419	4.05	0.417294
											16.614	0.688	15.926	63.333	62.319	1.014		0.394148	1.1	0.016322	2.05	0.377826	3	1.5025	4.07	1.47844	4.06	0.024056	6.02			48.666	4.855	43.811	123.417	95.659	27.758		0.800191	1.1	0.0798283	2.05	0.720362	3	2.02928	4.07	1.57287	4.06	0.456411
											52.053	8.491	43.562	98.4693	95.7264	2.74287		1.2349	1.08	0.201439	2.06	1.03346	2.9	2.33607	4.09	2.271	4.07	0.0650714	6.12			81.655	3.37	78.285	169.586	131.132	38.454		1.34261	1.08	0.0554112	2.06	1.2872	2.9	2.78842	4.09	2.15614	4.07	0.63228
											51.601	7.423	44.178	71.1711	69.2394	1.93167		1.22417	1.1	0.176102	2.1	1.04807	2.93	1.68845	4.1	1.64262	4.09	0.0458266	6			49.353	5.802	43.551	95.049	85.188	9.861		0.811487	1.1	0.0953994	2.1	0.716087	2.93	1.56284	4.1	1.4007	4.09	0.162139
											38.927	4.866	34.061	63.3208	62.4758	0.845		0.923498	1.07	0.11544	2.09	0.808058	2.94	1.50221	4.06	1.48216	5	0.0200466	6.12			43.17	1.868	41.302	157.714	136.124	21.59		0.709823	1.07	0.0307146	2.09	0.679108	2.94	2.59321	4.06	2.23822	5	0.354994
											51.698	8.666	43.032	56.5301	55.6851	0.845		1.22647	1	0.205591	1.94	1.02088	3	1.34111	4.07	1.32106	5	0.0200466	6.1			53.688	6.335	47.353	87.563	83.667	3.896		0.882765	1	0.104163	1.94	0.778602	3	1.43975	4.07	1.37569	5	0.06406
											38.062	1.024	37.038	101.583	100.569	1.014		0.902977	1.1	0.0242932	1.95	0.878683	3	2.40994	4.09	2.38589	5	0.024056	5.93			60.325	7.941	52.384	167.329	132.433	34.896		0.991894	1.1	0.13057	1.95	0.861324	3	2.75131	4.09	2.17753	5	0.573778
											58.673	9.386	49.287	106.956	98.6444	8.31213		1.39195	1.08	0.222672	1.97	1.16928	3.1	2.53742	4.1	2.34022	5	0.197196	6.12			53.384	2.179	51.205	135.447	129.337	6.11		0.877766	1.08	0.0358282	1.97	0.841938	3.1	2.22709	4.1	2.12662	5	0.100464
											38.261	1.985	36.276	111.228	102.347	8.88093		0.907698	1.1	0.0470918	1.9	0.860606	3.04	2.63876	4	2.42807	4.05	0.21069	5.91			55.945	1.234	54.711	109.129	89.521	19.608		0.919876	1.1	0.02029	1.9	0.899586	3.04	1.79435	4	1.47195	4.05	0.322405
											57.783	9.048	48.735	76.3397	67.2662	9.07359		1.37083	1.07	0.214653	2	1.15618	3.06	1.81107	4.06	1.59581	4.06	0.21526	6			77.404	5.35	72.054	139.325	113.651	25.674		1.27272	1.07	0.0879674	2	1.18475	3.06	2.29085	4.06	1.86871	4.06	0.422145
											57.999	1.549	56.45	105.196	103.168	2.028		1.37596	1	0.0367482	2	1.33921	3.08	2.49566	4.07	2.44755	4.07	0.0481119	6.03			76.105	4.441	71.664	133.973	116.479	17.494		1.25136	1	0.0730211	2	1.17834	3.08	2.20285	4.07	1.91521	4.07	0.287645
											56.723	8.206	48.517	58.9693	54.7443	4.225		1.34569	1.1	0.194678	1.93	1.15101	3	1.39898	4.09	1.29875	4.09	0.100233	6.12			67.908	5.598	62.31	99.572	84.221	15.351		1.11658	1.1	0.0920451	1.93	1.02453	3	1.63721	4.09	1.3848	4.09	0.252409
											37.194	6.837	30.357	63.4596	58.9236	4.53596		0.882384	1.08	0.1622	1.94	0.720185	3.1	1.50551	4.1	1.39789	5	0.10761	6.02			68.675	7.399	61.276	116.73	104.062	12.668		1.12919	1.08	0.121658	1.94	1.00753	3.1	1.91933	4.1	1.71104	5	0.208294
											38.038	7.516	30.522	97.309	90.8878	6.42125		0.902407	1.1	0.178308	1.95	0.724099	3.04	2.30854	4	2.15621	5.02	0.152337	6.09			48.82	0.951	47.869	138.687	110.069	28.618		0.802723	1.1	0.0156368	1.95	0.787086	3.04	2.28036	4	1.80981	5.02	0.470551
											37.135	7.238	29.897	84.5802	82.5522	2.028		0.880985	1.07	0.171713	1.97	0.709272	3.06	2.00657	4	1.95845	5.06	0.0481119	6			46.13	4.174	41.956	112.325	94.399	17.926		0.758493	1.07	0.068631	1.97	0.689862	3.06	1.8469	4	1.55216	5.06	0.294748
											40.17	7.464	32.706	86.4943	81.2667	5.22761		0.952987	1	0.177075	1.9	0.775912	3.08	2.05198	3.9	1.92796	5.09	0.124019	5.9			56.061	7.692	48.369	130.987	120.786	10.201		0.921783	1	0.126476	1.9	0.795307	3.08	2.15375	3.9	1.98602	5.09	0.16773
											42.83	7.16	35.67	84.8312	76.7446	8.08665		1.01609	0.9	0.169863	2	0.846229	2.9	2.01252	3.93	1.82068	5	0.191846	5.93			55.145	0.18	54.965	154.968	137.431	17.537		0.906722	0.9	0.00295965	2	0.903762	2.9	2.54806	3.93	2.25971	5	0.288352
											25.726	7.165	18.561	68.3809	58.9236	9.45724		0.610319	0.9	0.169981	1.93	0.440338	2.93	1.62226	3.95	1.39789	4.05	0.224362	6.12			46.399	4.664	41.735	159.363	124.89	34.473		0.762916	0.9	0.0766878	1.93	0.686228	2.93	2.62033	3.95	2.0535	4.05	0.566822
											49.225	8.275	40.95	105.269	98.2865	6.98254		1.16781	1	0.196315	1.94	0.971491	2.94	2.49739	3.96	2.33173	4.06	0.165653	5.91			76.075	3.204	72.871	109.752	97.01	12.742		1.25086	1	0.0526818	1.94	1.19818	2.94	1.8046	3.96	1.59509	4.06	0.20951
											38.374	6.531	31.843	93.8771	86.3516	7.52557		0.910379	0.9	0.15494	1.95	0.755438	2.9	2.22713	4	2.04859	4.07	0.178535	6			80.282	5.197	75.085	108.136	74.588	33.548		1.32004	0.9	0.0854517	1.95	1.23459	2.9	1.77803	4	1.22641	4.07	0.551613
											38.491	1.056	37.435	59.9688	55.9082	4.06057		0.913154	0.9	0.0250524	1.97	0.888102	2.93	1.42269	4	1.32636	4.09	0.0963323	6.1			68.793	2.453	66.34	135.602	110.857	24.745		1.13113	0.9	0.0403335	1.97	1.0908	2.93	2.22964	4	1.82277	4.09	0.40687
											32.879	7.068	25.811	97.9153	95.5375	2.37783		0.780016	1	0.16768	1.9	0.612336	2.94	2.32293	4.06	2.26652	5	0.0564113	6.03			60.778	4.351	56.427	94.719	82.592	12.127		0.999342	1	0.0715413	1.9	0.927801	2.94	1.55742	4.06	1.35802	5	0.199398
											24.714	5.489	19.225	101.307	99.1097	2.197		0.586311	1.1	0.13022	2	0.456091	2.9	2.40338	4.07	2.35126	5.02	0.0521213	6.1			51.611	2.03	49.581	104.227	86.922	17.305		0.848614	1.1	0.0333783	2	0.815236	2.9	1.71375	4.07	1.42922	5.02	0.284537
											29.925	4.072	25.853	55.2025	52.926	2.27643		0.709936	1.08	0.0966035	2	0.613332	2.93	1.30961	4.09	1.25561	5.06	0.0540057	6.02			54.368	4.565	49.803	154.528	137.342	17.186		0.893946	1.08	0.07506	2	0.818886	2.93	2.54083	4.09	2.25825	5.06	0.282581
											38.039	8.592	29.447	108.6	105.487	3.11298		0.902431	1.1	0.203835	1.93	0.698596	2.94	2.57641	4.1	2.50256	5.09	0.0738518	6.09			48.638	2.881	45.757	123.24	106.937	16.303		0.79973	1.1	0.0473708	1.93	0.752359	2.94	2.02637	4.1	1.75831	5.09	0.268062
											38.209	7.88	30.329	99.1574	89.9088	9.24864		0.906464	1.07	0.186944	2.05	0.71952	3.1	2.3524	4	2.13298	5	0.219413	6			54.702	1.075	53.627	165.583	139.516	26.067		0.899438	1.07	0.0176757	2.05	0.881762	3.1	2.7226	4	2.29399	5	0.428607
											29.95	6.177	23.773	85.0687	82.6094	2.45924		0.710529	1	0.146542	2.05	0.563987	3.04	2.01816	4.06	1.95981	4.05	0.0583427	5.9			64.768	1.827	62.941	111.741	81.617	30.124		1.06495	1	0.0300404	2.05	1.03491	3.04	1.8373	4.06	1.34199	4.05	0.495314
											39.381	8.168	31.213					0.934268	1	0.193776	2.06	0.740492	3.06												142.276	112.385	29.891		0	1	0	2.06	#VALUE!	3.06
																																			103.952	92.884	11.068
										Average	42.1517	5.75209	36.3996	86.0067	81.9382	4.06856																			154.93	135.376	19.554
										Stdev	13.8893	3.469	12.2988	19.3569	18.3372	2.64205																			124.28	102.727	21.553
										Relative	1	0.136462	0.863538	2.04041	1.94389	0.0965218
											0.329508	0.082298	0.291774	0.459221	0.435028	0.0626797
																															Average	60.818	4.12805	56.6899	127.108	104.902	22.2054
																															Stdev	12.9494	2.08261	12.6823	22.976	19.2391	8.61856
																															Relative	1	0.0678755	0.932124	2.08997	1.72485	0.365112
																																0.21292	0.0342433	0.208529	0.377782	0.316338	0.141711
										p<0.05	1_b	2_c	3_b	4_a	5_a	6_c
										Average	42.1517	5.75209	36.3996	86.0067	81.9382	4.06856
										STDEV	13.8893	3.469	12.2988	19.3569	18.3372	2.64205
										Relative	1	0.136462	0.863538	2.04041	1.94389	0.0965218															p<0.05	1_b	2_c	3_b	4_a	5_a	6_c
											0.329508	0.082298	0.291774	0.459221	0.435028	0.0626797
																															Average	60.818	4.12805	56.6899	127.108	104.902	22.2054
																															STDEV	12.9494	2.08261	12.6823	22.976	19.2391	8.61856
																															Relative	1	0.0678755	0.932124	2.08997	1.72485	0.365112
																																0.21292	0.0342433	0.208529	0.377782	0.316338	0.141711
[truncated: 1 more columns]

## Sheet: Figure 6c
														Dot plots
		Fig6c												40nM 2,4-D Vertical direction 9 days											Mock
		40nM 2,4-D Vertical direction 9 days					Mock							Col-0		aff1-1		Salk_053818C		Salk_083453C		CS819733			Col-0		aff1-1		Salk_053818C(aff1-2)		Salk_083453C(aff1-3)		CS819733(aff1-4)
		Col-0	aff1-1	Salk_053818C	Salk_083453C	CS819733	Col-0	aff1-1	Salk_053818C(aff1-2)	Salk_083453C(aff1-3)	CS819733(aff1-4)			Y value	X value	Y value	X value	Y value	X value	Y value	X value	Y value	X value		Y value	X value	Y value	X value	Y value	X value	Y value	X value	Y value	X value
		1.5	3.1	2.3	3.3	2.2	4	4	3.8	3.8	4.7			1.5	1.2	3.1	2.1	2.3	3.18	3.3	4.1	2.2	5.18		4	0.82	4	1.83	3.8	2.89	3.8	3.85	4.7	4.83
		1.7	3.4	1.5	1.5	2.1	4.2	4.7	5.7	5.4	4.8			1.7	1.2	3.4	2.2	1.5	3.2	1.5	4.15	2.1	5.19		4.2	0.81	4.7	1.82	5.7	2.81	5.4	3.87	4.8	4.81
		1.7	3	1.3	2.2	2	4	4	4.2	4.6	6.7			1.7	1.2	3	2.15	1.3	3.1	2.2	4.19	2	5.13		4	0.92	4	1.93	4.2	2.87	4.6	3.9	6.7	4.89
		1.9	1.8	2.9	3	1.5	5	5.2	4.7	4.7	5.8			1.9	1.11	1.8	2.21	2.9	3.19	3	4.18	1.5	5.13		5	0.9	5.2	1.83	4.7	2.89	4.7	3.89	5.8	4.91
		3.3	3.2	3	2	3.5	4	4	4.2	5.3	5.2			3.3	1.15	3.2	2.22	3	3.16	2	4.17	3.5	5.19		5.5	0.9	4	1.82	4.2	2.81	5.3	3.9	5.2	4.95
		2.2	2.6	3.5	3.2	2.2	3.7	5.4	5.2	3.8	5.4			2.2	1.14	2.6	2.18	3.5	3.17	3.2	4.16	2.2	5.21		5.7	0.9	5.4	1.88	5.2	2.87	3.8	3.89	5.4	4.93
		3	2	2.5	2.6	2.3	3.8	5.5	5.7	3.8	3.7			3	1.18	2	2.2	2.5	3.14	2.6	4.2	2.3	5.13		6.4	0.9	5.5	1.86	5.7	2.91	3.8	3.89	3.7	4.87
		1	3.7	1.8	2	3.2	5.6	4.3	3.7	4.7	4.5			1	1.19	3.7	2.19	1.8	3.17	2	4.22	3.2	5.11		5.5	0.9	4.3	1.83	3.7	2.81	4.7	3.92	4.5	4.81
		2.2	2.2	2.8	2.2	3.3	4.7	5.3	5	4.7	4.6			2.2	1.2	2.2	2.21	2.8	3.1	2.2	4.23	3.3	5.13		5.7	0.89	5.3	1.82	5	2.89	4.7	3.8	4.6	4.8
		1.5	3.2	2	2.2	2.5	4.8	4.3	5	6	5.2			1.5	1.2	3.2	2.22	2	3.21	2.2	4.21	2.5	5.13		4.8	0.87	4.3	1.93	5	2.81	6	3.85	5.2	4.94
		2	2.7	2.2	2.6	2.7	4.8	4	4.4	4.6	5			2	1.2	2.7	2.2	2.2	3.1	2.6	4.1	2.7	5.19		4.8	0.85	4	1.9	4.4	2.81	4.6	3.87	5	4.93
		2.5	3.6	2.9	3	3.4	5.8	4.2	4.5	4.6	5.8			2.5	1.11	3.6	2.15	2.9	3.18	3	4.15	3.4	5.18		5.8	0.82	4.2	1.88	4.5	2.89	4.6	3.9	5.8	4.83
		1.3	2.7	1.4	2.7	2.5	5.9	4.1	4.4	4.7	4.7			1.3	1.15	2.7	2.18	1.4	3.19	2.7	4.19	2.5	5.19		5.9	0.81	4.1	1.86	4.4	2.91	4.7	3.89	4.7	4.81
		2	4	3.5	2	2.9	5	6.5	4.7	4.5	4.7			2	1.14	4	2.21	3.5	3.1	2	4.18	2.9	5.21		5	0.9	6.5	1.93	4.7	2.87	4.5	3.9	4.7	4.89
		1.4	0.5	2	2.8	3	4.8	4.2	4.8	3.8	5.2			1.4	1.18	0.5	2.22	2	3.19	2.8	4.17	3	5.12		4.8	0.92	4.2	1.93	4.8	2.91	3.8	3.89	5.2	4.91
		1.7	2.7	2	2	3.2	4.2	3.7	5.7	4.5	4.5			1.7	1.19	2.7	2.2	2	3.16	2	4.16	3.2	5.19		4.2	0.86	3.7	1.9	5.7	2.81	4.5	3.89	4.5	4.95
		2	2.7	2.9	2.2	3.8	4.2	6.7	5.5	4.6	4.2			2	1.2	2.7	2.19	2.9	3.17	2.2	4.2	3.8	5.21		4.2	0.9	6.7	1.92	5.5	2.89	4.6	3.92	4.2	4.93
		1	3.4	2.2	2	3.2	5.7	4.4	5.8	4.8	3.7			1	1.2	3.4	2.17	2.2	3.14	2	4.22	3.2	5.13		5.7	0.92	4.4	1.93	5.8	2.81	4.8	3.8	3.7	4.87
		3	3.2	2.7	2.5	3.1	5.8	4.5	3.7	5.3	3.8			3	1.2	3.2	2.1	2.7	3.17	2.5	4.23	3.1	5.11		5.8	0.9	4.5	1.83	3.7	2.87	5.3	3.85	3.8	4.81
		1.8	3.7	3.1	2.5	3.3	5	3.3	4.7	4.2	4.2			1.8	1.11	3.7	2.21	3.1	3.21	2.5	4.21	3.3	5.21		5	0.82	3.3	1.82	4.7	2.81	4.2	3.87	4.2	4.8
		1	2.7	2.2	2	2.9	5.5	3.5	4.5	6	4.3			1	1.15	2.7	2.22	2.2	3.1	2	4.1	2.9	5.13		5.5	0.81	3.5	1.9	4.5	2.81	6	3.9	4.3	4.94
		1.2	3	2	2.5	3	5.7	5.8	6	3.8	4.4			1.2	1.14	3	2.18	2	3.1	2.5	4.15	3	5.13		5.7	0.9	5.8	1.83	6	2.87	3.8	3.89	4.4	4.93
		1.7	2.7	2.2	2.7	2.2	4.3	5.9	4	4.2	3.5			1.7	1.18	2.7	2.19	2.2	3.18	2.7	4.19	2.2	5.19		4.3	0.9	5.9	1.82	4	2.91	4.2	3.9	3.5	4.89
		1	3.3	3.2	2	2.3	4.2	4	4.8	6	4			1	1.19	3.3	2.18	3.2	3.19	2	4.18	2.3	5.18		4.2	0.89	4	1.93	4.8	2.81	6	3.89	4	4.91
		3	2.8	3.2	2	2	5.2	4.2	4.2	4.4	4.8			3	1.2	2.8	2.21	3.2	3.21	2	4.17	2	5.19		5.2	0.87	4.2	1.93	4.2	2.89	4.4	3.89	4.8	4.95
		1.8	3	1.5	2.8	2.2	4.2	4.5	3.8	5.3	4.6			1.8	1.2	3	2.22	1.5	3.19	2.8	4.16	2.2	5.21		4.2	0.85	4.5	1.9	3.8	2.81	5.3	3.92	4.6	4.93
		3	2.2	2.4	2.7	3	6	6.6	4	3.8	4.7			3	1.2	2.2	2.17	2.4	3.16	2.7	4.2	3	5.12		6	0.91	6.6	1.88	4	2.87	3.8	3.8	4.7	4.87
		1.3	3.7	3.5	2.5	3	5.7	5.2	3.3	6	4.8			1.3	1.11	3.7	2.1	3.5	3.17	2.5	4.22	3	5.13		5.7	0.92	5.2	1.83	3.3	2.89	6	3.85	4.8	4.81
		2.6	1.7	3.2	2.2	2.5	5.7	4	6.2	4	6			2.6	1.15	1.7	2.2	3.2	3.14	2.2	4.23	2.5	5.13		5.7	0.82	4	1.82	6.2	2.81	4	3.87	6	4.8
		1.5	3.2	3.2	2.5	2.3	5.4	6.2	4.3	3.8	4.2			1.5	1.14	3.2	2.15	3.2	3.17	2.5	4.21	2.3	5.13		5.4	0.81	6.2	1.93	4.3	2.81	3.8	3.85	4.2	4.94
		1.4	2.8	3.2	2	2.7	4.2	5	5.2	4.2	4.3			1.4	1.18	2.8	2.18	3.2	3.1	2	4.1	2.7	5.11		4.2	0.86	5	1.9	5.2	2.81	4.2	3.87	4.3	4.93
		1.7	3.1	3.1	2.2	3.1	4	5.2	4.2	4.5	4.5			1.7	1.19	3.1	2.21	3.1	3.21	2.2	4.15	3.1	5.21		4	0.9	5.2	1.92	4.2	2.87	4.5	3.9	4.5	4.83
		1.5	2.8	2	2.5	2.9	4.6	6.2	4.3	4.8	5.4			1.5	1.2	2.8	2.22	2	3.1	2.5	4.19	2.9	5.23		4.6	0.86	6.2	1.88	4.3	2.89	4.8	3.89	5.4	4.81
		3.2	2.2	2	2.5	2.3	4.2	5	5.2	4.2	4.7			3.2	1.2	2.2	2.2	2	3.18	2.5	4.18	2.3	5.18		4.2	0.9	5	1.86	5.2	2.81	4.2	3.9	4.7	4.89
		1.4	2.8	2.6	2	2	5.3	6.5	4.2	4.3	6			1.4	1.2	2.8	2.19	2.6	3.19	2	4.17	2	5.19		5.3	0.86	6.5	1.93	4.2	2.87	4.3	3.89	6	4.91
		1.4	2.5	1.5	3	2.4	4.7	5.7	3.8	4	5.7			1.4	1.11	2.5	2.17	1.5	3.1	3	4.16	2.4	5.21		4.7	0.82	5.7	1.83	3.8	2.89	4	3.89	5.7	4.95
		1	2.6	3.2	2.5	1.7	4.5	5.3	6.4	4.7	4.8			1	1.15	2.6	2.1	3.2	3.19	2.5	4.2	1.7	5.12		4.5	0.81	5.3	1.82	6.4	2.81	4.7	3.92	4.8	4.93
		2.2	3.2	2	2	2.6	4.8	5.2	5.6	6.2	5.2			2.2	1.14	3.2	2.2	2	3.16	2	4.22	2.6	5.19		4.8	0.86	5.2	1.93	5.6	2.87	6.2	3.8	5.2	4.83
		3.2	3.2	2.7	2.7	2.3	4.2	4.5	4.2	4.2	5.3			3.2	1.18	3.2	2.15	2.7	3.17	2.7	4.23	2.3	5.21		4.2	0.9	4.5	1.93	4.2	2.91	4.2	3.85	5.3	4.81
		1.1	1.7	3	1.5	1.3	4.4	5.7	5.5	4.3	5			1.1	1.19	1.7	2.18	3	3.14	1.5	4.21	1.3	5.13		4.4	0.92	5.7	1.93	5.5	2.81	4.3	3.87	5	4.89
		1.7	2.6	2.9	2.7	2.6	5.5	5.8	5.2	4.2	5			1.7	1.2	2.6	2.19	2.9	3.17	2.7	4.1	2.6	5.11		5.5	0.9	5.8	1.88	5.2	2.89	4.2	3.9	5	4.91
		2	2.2	0.2	2.8	2.2	5	6.7	4.4	6	5.3			2	1.2	2.2	2.21	0.2	3.21	2.8	4.15	2.2	5.21		5	0.82	6.7	1.83	4.4	2.91	6	3.89	5.3	4.95
		1.5	2.6	2.3	1.5	3.3	4.5	5.2	4.6	5.3	5.7			1.5	1.2	2.6	2.22	2.3	3.1	1.5	4.19	3.3	5.23		6.2	0.81	5.2	1.82	4.6	2.81	5.3	3.9	5.7	4.93
		1	2.7	3.2	2.5	2.6	5.4	5.7	4.6	4.4	4.2			1	1.11	2.7	2.19	3.2	3.1	2.5	4.18	2.6	5.19		6.5	0.9	5.7	1.9	4.6	2.89	4.4	3.89	4.2	4.87
		2.7	2.5	3	1.5	2.7	6.2	3.8	4.2	4.2	4.5			2.7	1.15	2.5	2.17	3	3.18	1.5	4.17	2.7	5.21		4.2	0.9	5	1.92	4.7	2.81	4.3	3.89	4.3	4.81
		3	2.2	1.5	2	2.3	6.5	5.7		6	4			3	1.14	2.2	2.1	1.5	3.19	2	4.16	2.3	5.18		4.7	0.89	3.8	1.88	4.2	2.87	4.2	3.92	4.5	4.8
		3.2	2.6	2	1.7	2.5	5.5	5.8						3.2	1.18	2.6	2.21	2	3.1	1.7	4.2	2.5	5.19		4	0.87	5.7	1.86			6	3.8	4	4.94
		2.5	2.9	3	3	2.6	5.7	6.2						2.5	1.19	2.9	2.22	3	3.19	3	4.22	2.6	5.21		5.6	0.85	5.8	1.83
		1.7	2.3	3.3	2.5	2.7	6.4	3.8						1.7	1.2	2.3	2.18	3.3	3.16	2.5	4.23	2.7	5.12		5.4	0.82	6.2	1.82
		1.2	2.3	1.5	2.2	2.4	5.5	4						1.2	1.2	2.3	2.19	1.5	3.17	2.2	4.21	2.4	5.19		4.5	0.81	3.8	1.92
		1.2	2.2	2.1	2.7	2.5	5.7	4.7						1.2	1.2	2.2	2.18	2.1	3.14	2.7	4.1	2.5	5.21		3.7	0.91	4	1.88
		3.3	2.7	2.2	2	2.3		3						3.3	1.11	2.7	2.2	2.2	3.17	2	4.15	2.3	5.13		3.8	0.92	4.7	1.83
		2	3.5	1.5	2.3	2.2								2	1.15	3.5	2.19	1.5	3.21	2.3	4.19	2.2	5.11				3	1.82
		1.8	2.5	3.3	2.2	2.7								1.8	1.14	2.5	2.17	3.3	3.1	2.2	4.18	2.7	5.21
		1.7	2	1.7	2.5	2.3								1.7	1.18	2	2.1	1.7	3.1	2.5	4.17	2.3	5.13
		1.9	2.7	1.5	2.7	2.4								1.9	1.19	2.7	2.2	1.5	3.18	2.7	4.16	2.4	5.13
		1.8	2.6	3	2.8	2.7								1.8	1.2	2.6	2.15	3	3.19	2.8	4.2	2.7	5.19
		1.8	2.4	2	2.5	2.6								1.8	1.2	2.4	2.18	2	3.1	2.5	4.22	2.6	5.18
		1.8	2.2	2.9	3.1	2.5								1.8	1.2	2.2	2.19	2.9	3.19	3.1	4.23	2.5	5.19
		2	3.7	2.2	2.7	2.4								2	1.11	3.7	2.21	2.2	3.16	2.7	4.21	2.4	5.21
		1.5	2.7	2.9	2.2	2.8								1.5	1.15	2.7	2.22	2.9	3.17	2.2	4.1	2.8	5.12
		1.5	3.5	3.1	2.7	3.5								1.5	1.14	3.5	2.19	3.1	3.14	2.7	4.15	3.5	5.19
		0.8	3	1.7	2.6	2								0.8	1.18	3	2.17	1.7	3.17	2.6	4.19	2	5.21
		1.7	2.2	2.8	2.7	2.8								1.7	1.19	2.2	2.1	2.8	3.21	2.7	4.18	2.8	5.13
		1.8	1.7	3.2	2.8	2.7								1.8	1.2	1.7	2.2	3.2	3.1	2.8	4.17	2.7	5.11
		1	3.5	2.9	2.2	3.2								1	1.2	3.5	2.15	2.9	3.1	2.2	4.16	3.2	5.21
		1.5	3.6	3.3	2.2	3.2								1.5	1.2	3.6	2.18	3.3	3.18	2.2	4.2	3.2	5.13
		1.7	3	2.2	3.3	2.5								1.7	1.11	3	2.19	2.2	3.19	3.3	4.22	2.5	5.13
		2.5	3.7	3.2	3.1	3.6								2.5	1.15	3.7	2.18	3.2	3.1	3.1	4.23	3.6	5.19
		1	3.6	2	2.8	2.2								1	1.14	3.6	2.21	2	3.21	2.8	4.21	2.2	5.18
		1.5	3.5	2	2.4	2.3								1.5	1.18	3.5	2.22	2	3.16	2.4	4.1	2.3	5.19
		2.9	3.6	3.2	2.7	2.8								2.9	1.19	3.6	2.17	3.2	3.17	2.7	4.15	2.8	5.21
		2.7	3.2	2.4	2.8	2.9								2.7	1.2	3.2	2.1	2.4	3.21	2.8	4.19	2.9	5.12
		1.3	3.2	3.6	2.6	2.5								1.3	1.2	3.2	2.2	3.6	3.17	2.6	4.18	2.5	5.19
		1.7	3	2.2	2.2	2.9								1.7	1.2	3	2.21	2.2	3.1	2.2	4.17	2.9	5.21
		1.5	1.8	2	2.1	3								1.5	1.11	1.8	2.22	2	3.21	2.1	4.16	3	5.13
		1.4	3.5	2.2	3	3.3								1.4	1.15	3.5	2.19	2.2	3.1	3	4.2	3.3	5.11
		1.8	2.5	3	2.8	2.5								1.8	1.14	2.5	2.18	3	3.18	2.8	4.22	2.5	5.21
		2	2	3.3	3.2	2.6								2	1.18	2	2.2	3.3	3.21	3.2	4.23	2.6	5.23
		2	3.2	3	2.7	2.2								2	1.19	3.2	2.19	3	3.1	2.7	4.21	2.2	5.13
		2.8	4	3.7	2.5	2								2.8	1.2	4	2.17	3.7	3.19	2.5	4.1	2	5.13
		1.7	3.1	2.9	3.4									1.7	1.2	3.1	2.1	2.9	3.16	3.4	4.15
		1.7	3.1	1.8	2.6									1.7	1.2	3.1	2.2	1.8	3.21	2.6	4.19
		1.3	2.9	4.1	2.7									1.3	1.11	2.9	2.15	4.1	3.14	2.7	4.18
		1.6	4	3.2	2.7									1.6	1.15	4	2.18	3.2	3.17	2.7	4.17
		1.2	3	2.8	2.7									1.2	1.14	3	2.21	2.8	3.21	2.7	4.16
		2.5	2.9	2.7	2.2									2.5	1.18	2.9	2.22	2.7	3.1	2.2	4.1
		2.2	3.6	2.7	2.3									2.2	1.19	3.6	2.2	2.7	3.1	2.3	4.15
		1.8	3.7	2.5	2.3									1.8	1.2	3.7	2.1	2.5	3.18	2.3	4.19
		1.8	1.8	2.2	2.9									1.8	1.2	1.8	2.2	2.2	3.21	2.9	4.18
		2.1	3	2.9	2.2									2.1	1.2	3	2.21	2.9	3.1	2.2	4.17
		1.5	2.3	3.8	2.2									1.5	1.2	2.3	2.22	3.8	3.19	2.2	4.16
		1	1.2	2.7	2.3									1	1.11	1.2	2.19	2.7	3.16	2.3	4.2
		1.7	1.4	2	2.5									1.7	1.15	1.4	2.18	2	3.17	2.5	4.22
		1.5	1.3	2.2										1.5	1.14	1.3	2.2	2.2	3.21
		2.4		2.2										2.4	1.18			2.2	3.17
		1.5		2.5										1.5	1.19			2.5	3.21
				2.7														2.7	3.1
	2,4-D						Mock
		Col-0	aff1-1	aff1-2	aff1-3	aff1-4
	Average	1.8433	2.79263	2.54433	2.46596	2.62469	4.97451	4.94038	4.71333	4.67826	4.81087
		0.621642	0.676701	0.678535	0.415183	0.480242	0.742386	0.97181	0.740577	0.720775	0.684179
	P<0.01		**	**	**	**		NS	NS	NS	NS
	Mock
	t-Test: Paired Two Sample for Means				t-Test: Paired Two Sample for Means				t-Test: Paired Two Sample for Means				t-Test: Paired Two Sample for Means
		Variable 1	Variable 2			Variable 1	Variable 2			Variable 1	Variable 2			Variable 1	Variable 2
	Mean	4.97451	4.97843		Mean	4.85333	4.71333		Mean	4.85333	4.64889		Mean	4.85333	4.82889
	Variance	0.551137	0.886525		Variance	0.475727	0.548455		Variance	0.475727	0.490737		Variance	0.475727	0.463465
	Observations	51	51		Observations	45	45		Observations	45	45		Observations	45	45
	Pearson Correlation	-0.0108166			Pearson Correlation	-0.164271			Pearson Correlation	0.022233			Pearson Correlation	-0.0565976
	Hypothesized Mean Difference	0			Hypothesized Mean Difference	0			Hypothesized Mean Difference	0			Hypothesized Mean Difference	0
	df	50			df	44			df	44			df	44
	t Stat	-0.0232351			t Stat	0.860194			t Stat	1.41082			t Stat	0.16461
	P(T<=t) one-tail	0.490778			P(T<=t) one-tail	0.197173			P(T<=t) one-tail	0.0826652			P(T<=t) one-tail	0.435003
	t Critical one-tail	1.67591			t Critical one-tail	1.68023			t Critical one-tail	1.68023			t Critical one-tail	1.68023
	P(T<=t) two-tail	0.981555			P(T<=t) two-tail	0.394345			P(T<=t) two-tail	0.16533			P(T<=t) two-tail	0.870005
	t Critical two-tail	2.00856			t Critical two-tail	2.01537			t Critical two-tail	2.01537			t Critical two-tail	2.01537
	IAA
	Wt vs aff1-1				Wt vs aff1-2				Wt vs aff1-3				Wt vs aff1-4
	t-Test: Paired Two Sample for Means				t-Test: Paired Two Sample for Means				t-Test: Paired Two Sample for Means				t-Test: Paired Two Sample for Means
		Variable 1	Variable 2			Variable 1	Variable 2			Variable 1	Variable 2			Variable 1	Variable 2
	Mean	1.84105	2.79263		Mean	1.84105	2.54842		Mean	1.84468	2.46596		Mean	1.8679	2.62469
	Variance	0.390105	0.457924		Variance	0.390105	0.468907		Variance	0.393036	0.172377		Variance	0.427707	0.230633
	Observations	95	95		Observations	95	95		Observations	94	94		Observations	81	81
	Pearson Correlation	0.0218662			Pearson Correlation	0.0684311			Pearson Correlation	-0.0172274			Pearson Correlation	0.0328026
	Hypothesized Mean Difference	0			Hypothesized Mean Difference	0			Hypothesized Mean Difference	0			Hypothesized Mean Difference	0
	df	94			df	94			df	93			df	80
	t Stat	-10.1833			t Stat	-7.70607			t Stat	-7.94783			t Stat	-8.529
	P(T<=t) one-tail	3.75086e-17			P(T<=t) one-tail	6.57298e-12			P(T<=t) one-tail	2.17757e-12			P(T<=t) one-tail	3.70256e-13
	t Critical one-tail	1.66123			t Critical one-tail	1.66123			t Critical one-tail	1.6614			t Critical one-tail	1.66412
	P(T<=t) two-tail	7.50172e-17			P(T<=t) two-tail	1.3146e-11			P(T<=t) two-tail	4.35514e-12			P(T<=t) two-tail	7.40512e-13
	t Critical two-tail	1.98552			t Critical two-tail	1.98552			t Critical two-tail	1.9858			t Critical two-tail	1.99006

[truncated: 3 more sheets: Figure 6g, Sup Fig 2, Sup Fig 5]
